# Supplementary material for: ACE2 Netlas: In silico Functional Characterization and Drug-Gene Interactions of ACE2 Gene Network to Understand Its Potential Involvement in COVID-19 Susceptibility
Source: Front Genet. 2021 Aug 27;12:698033. doi: 10.3389/fgene.2021.698033 (PMC8429844; doi:10.3389/fgene.2021.698033)
Supplement: Supplementary file 3 [file Data_Sheet_3.zip › Supplementaryfile3_Gene-coordinates.txt]

Variation.ID	dbSNP	Chromosome	Position	REF.Allele	ALT.Allele..IUPAC.	Minor.Allele	Minor.Allele.Global.Frequency	Contig	Contig.Position	Band
rs760194105	rs760194105	1	151768549	ATTC	-	None	None	GL000016.1	3257191	q21.3
rs1265893702	rs1265893702	1	151768556	C	T	None	None	GL000016.1	3257198	q21.3
rs1195052699	rs1195052699	1	151768558	A	G	None	None	GL000016.1	3257200	q21.3
rs1488141823	rs1488141823	1	151768564	G	Y	None	None	GL000016.1	3257206	q21.3
rs1202366215	rs1202366215	1	151768566	T	G	None	None	GL000016.1	3257208	q21.3
rs545985998	rs545985998	1	151768567	C	G	G	0.000200	GL000016.1	3257209	q21.3
rs1346042122	rs1346042122	1	151768568	A	G	None	None	GL000016.1	3257210	q21.3
rs12568112	rs12568112	1	151768569	G	A	None	None	GL000016.1	3257211	q21.3
rs1035294141	rs1035294141	1	151768579	T	G	None	None	GL000016.1	3257221	q21.3
rs559064010	rs559064010	1	151768581	T	C	C	0.000200	GL000016.1	3257223	q21.3
rs796774607	rs796774607	1	151768590	G	T	None	None	GL000016.1	3257232	q21.3
rs796790412	rs796790412	1	151768591	C	T	None	None	GL000016.1	3257233	q21.3
rs1370678735	rs1370678735	1	151768593	C	G	None	None	GL000016.1	3257235	q21.3
rs377481959	rs377481959	1	151768594	T	A	None	None	GL000016.1	3257236	q21.3
rs904995728	rs904995728	1	151768596	A	G	None	None	GL000016.1	3257238	q21.3
rs528186310	rs528186310	1	151768597	T	A	A	0.000200	GL000016.1	3257239	q21.3
rs796777918	rs796777918	1	151768599	TC	CT	None	None	GL000016.1	3257241	q21.3
rs1279961033	rs1279961033	1	151768599	T	C	None	None	GL000016.1	3257241	q21.3
rs1219207026	rs1219207026	1	151768600	C	T	None	None	GL000016.1	3257242	q21.3
rs1003384420	rs1003384420	1	151768606	T	C	None	None	GL000016.1	3257248	q21.3
rs866615280	rs866615280	1	151768607	T	C	None	None	GL000016.1	3257249	q21.3
rs915686062	rs915686062	1	151768608	G	A	None	None	GL000016.1	3257250	q21.3
rs1413604591	rs1413604591	1	151768614	C	W	None	None	GL000016.1	3257256	q21.3
rs952892914	rs952892914	1	151768615	G	A	None	None	GL000016.1	3257257	q21.3
rs1467722577	rs1467722577	1	151768618	G	A	None	None	GL000016.1	3257260	q21.3
rs984726041	rs984726041	1	151768622	T	C	None	None	GL000016.1	3257264	q21.3
rs1229263426	rs1229263426	1	151768623	C	T	None	None	GL000016.1	3257265	q21.3
rs1171965846	rs1171965846	1	151768628	C	A	None	None	GL000016.1	3257270	q21.3
rs548222928	rs548222928	1	151768631	C	T	T	0.000200	GL000016.1	3257273	q21.3
rs1477804755	rs1477804755	1	151768632	C	T	None	None	GL000016.1	3257274	q21.3
rs1295242493	rs1295242493	1	151768634	C	T	None	None	GL000016.1	3257276	q21.3
rs1306018297	rs1306018297	1	151768641	T	G	None	None	GL000016.1	3257283	q21.3
rs1229944634	rs1229944634	1	151768644	G	C	None	None	GL000016.1	3257286	q21.3
rs184395870	rs184395870	1	151768645	C	G	None	None	GL000016.1	3257287	q21.3
rs1026051448	rs1026051448	1	151768663	G	T	None	None	GL000016.1	3257305	q21.3
rs952765615	rs952765615	1	151768664	C	T	None	None	GL000016.1	3257306	q21.3
rs1258841884	rs1258841884	1	151768665	G	A	None	None	GL000016.1	3257307	q21.3
rs940233893	rs940233893	1	151768667	C	T	None	None	GL000016.1	3257309	q21.3
rs1208809814	rs1208809814	1	151768674	C	A	None	None	GL000016.1	3257316	q21.3
rs1255320267	rs1255320267	1	151768685	T	C	None	None	GL000016.1	3257327	q21.3
rs1317281710	rs1317281710	1	151768688	C	G	None	None	GL000016.1	3257330	q21.3
rs1268195737	rs1268195737	1	151768696	A	G	None	None	GL000016.1	3257338	q21.3
rs567988313	rs567988313	1	151768697	T	C	C	0.000200	GL000016.1	3257339	q21.3
rs1246632688	rs1246632688	1	151768699	C	T	None	None	GL000016.1	3257341	q21.3
rs1340859516	rs1340859516	1	151768701	GG	-	None	None	GL000016.1	3257343	q21.3
rs1005569632	rs1005569632	1	151768701	G	A	None	None	GL000016.1	3257343	q21.3
rs1450055468	rs1450055468	1	151768712	T	A	None	None	GL000016.1	3257354	q21.3
rs977007304	rs977007304	1	151768717	C	T	None	None	GL000016.1	3257359	q21.3
rs1331501037	rs1331501037	1	151768718	T	-	None	None	GL000016.1	3257360	q21.3
rs1465554358	rs1465554358	1	151768720	T	C	None	None	GL000016.1	3257362	q21.3
rs922560872	rs922560872	1	151768724	C	G	None	None	GL000016.1	3257366	q21.3
rs1165521547	rs1165521547	1	151768740	C	A	None	None	GL000016.1	3257382	q21.3
rs932671253	rs932671253	1	151768745	G	A	None	None	GL000016.1	3257387	q21.3
rs976892304	rs976892304	1	151768747	C	T	None	None	GL000016.1	3257389	q21.3
rs1368281230	rs1368281230	1	151768750	A	T	None	None	GL000016.1	3257392	q21.3
rs1181944827	rs1181944827	1	151768756	G	A	None	None	GL000016.1	3257398	q21.3
rs187649207	rs187649207	1	151768760	T	G	G	0.000200	GL000016.1	3257402	q21.3
rs922836284	rs922836284	1	151768762	T	-	None	None	GL000016.1	3257404	q21.3
rs766882106	rs766882106	1	151768763	C	T	None	None	GL000016.1	3257405	q21.3
rs1198164504	rs1198164504	1	151768772	C	T	None	None	GL000016.1	3257414	q21.3
rs1436158902	rs1436158902	1	151768775	T	A	None	None	GL000016.1	3257417	q21.3
rs1390386730	rs1390386730	1	151768779	-	CA	None	None	GL000016.1	3257421	q21.3
rs1270728386	rs1270728386	1	151768782	C	T	None	None	GL000016.1	3257424	q21.3
rs1211588843	rs1211588843	1	151768787	C	T	None	None	GL000016.1	3257429	q21.3
rs1356742162	rs1356742162	1	151768789	C	T	None	None	GL000016.1	3257431	q21.3
rs550919277	rs550919277	1	151768798	C	G	G	0.000200	GL000016.1	3257440	q21.3
rs570755102	rs570755102	1	151768803	T	G	G	0.000200	GL000016.1	3257445	q21.3
rs947226797	rs947226797	1	151768804	A	G	None	None	GL000016.1	3257446	q21.3
rs372201399	rs372201399	1	151768819	C	T	None	None	GL000016.1	3257461	q21.3
rs563722004	rs563722004	1	151768820	G	A	None	None	GL000016.1	3257462	q21.3
rs1309532353	rs1309532353	1	151768828	T	C	None	None	GL000016.1	3257470	q21.3
rs946376285	rs946376285	1	151768833	G	A	None	None	GL000016.1	3257475	q21.3
rs1044802297	rs1044802297	1	151768837	C	T	None	None	GL000016.1	3257479	q21.3
rs903034465	rs903034465	1	151768839	G	C	None	None	GL000016.1	3257481	q21.3
rs539683000	rs539683000	1	151768847	G	A	A	0.000200	GL000016.1	3257489	q21.3
rs1326059467	rs1326059467	1	151768855	G	C	None	None	GL000016.1	3257497	q21.3
rs1406500829	rs1406500829	1	151768864	T	C	None	None	GL000016.1	3257506	q21.3
rs1390434648	rs1390434648	1	151768865	A	G	None	None	GL000016.1	3257507	q21.3
rs1360378708	rs1360378708	1	151768870	C	T	None	None	GL000016.1	3257512	q21.3
rs1421748447	rs1421748447	1	151768877	G	A	None	None	GL000016.1	3257519	q21.3
rs1381080750	rs1381080750	1	151768882	A	G	None	None	GL000016.1	3257524	q21.3
rs1437711982	rs1437711982	1	151768885	A	G	None	None	GL000016.1	3257527	q21.3
rs1298694059	rs1298694059	1	151768886	C	G	None	None	GL000016.1	3257528	q21.3
rs151008612	rs151008612	1	151768887	C	T	T	0.002995	GL000016.1	3257529	q21.3
rs1468624824	rs1468624824	1	151768888	G	A	None	None	GL000016.1	3257530	q21.3
rs1248562646	rs1248562646	1	151768889	T	C	None	None	GL000016.1	3257531	q21.3
rs1035605664	rs1035605664	1	151768896	T	G	None	None	GL000016.1	3257538	q21.3
rs939120549	rs939120549	1	151768902	C	A	None	None	GL000016.1	3257544	q21.3
rs1056302661	rs1056302661	1	151768919	AA	-	None	None	GL000016.1	3257561	q21.3
rs1280761597	rs1280761597	1	151768919	A	G	None	None	GL000016.1	3257561	q21.3
rs1313910473	rs1313910473	1	151768920	A	G	None	None	GL000016.1	3257562	q21.3
rs1220068371	rs1220068371	1	151768922	G	A	None	None	GL000016.1	3257564	q21.3
rs1355595669	rs1355595669	1	151768926	C	G	None	None	GL000016.1	3257568	q21.3
rs980190688	rs980190688	1	151768929	G	T	None	None	GL000016.1	3257571	q21.3
rs1286221661	rs1286221661	1	151768931	C	G	None	None	GL000016.1	3257573	q21.3
rs895484729	rs895484729	1	151768944	G	T	None	None	GL000016.1	3257586	q21.3
rs140830392	rs140830392	1	151768946	G	H	T	0.003395	GL000016.1	3257588	q21.3
rs1035752330	rs1035752330	1	151768947	T	G	None	None	GL000016.1	3257589	q21.3
rs1437790719	rs1437790719	1	151768948	G	A	None	None	GL000016.1	3257590	q21.3
rs1331102891	rs1331102891	1	151768952	G	M	None	None	GL000016.1	3257594	q21.3
rs1402176458	rs1402176458	1	151768958	G	A	None	None	GL000016.1	3257600	q21.3
rs1361599456	rs1361599456	1	151768961	G	A	None	None	GL000016.1	3257603	q21.3
rs1158234159	rs1158234159	1	151768967	AG	-	None	None	GL000016.1	3257609	q21.3
rs1399220245	rs1399220245	1	151768968	G	-	None	None	GL000016.1	3257610	q21.3
rs1427330967	rs1427330967	1	151768973	G	A	None	None	GL000016.1	3257615	q21.3
rs759596809	rs759596809	1	151768988	G	T	None	None	GL000016.1	3257630	q21.3
rs551746271	rs551746271	1	151768989	C	R	G	0.000399	GL000016.1	3257631	q21.3
rs1489124494	rs1489124494	1	151768991	T	A	None	None	GL000016.1	3257633	q21.3
rs1197212176	rs1197212176	1	151768991	-	T	None	None	GL000016.1	3257633	q21.3
rs193225325	rs193225325	1	151768992	T	C	C	0.000200	GL000016.1	3257634	q21.3
rs983907961	rs983907961	1	151768994	T	G	None	None	GL000016.1	3257636	q21.3
rs1444980777	rs1444980777	1	151768995	T	C	None	None	GL000016.1	3257637	q21.3
rs371231279	rs371231279	1	151768996	G	A	None	None	GL000016.1	3257638	q21.3
rs1453371277	rs1453371277	1	151769008	G	A	None	None	GL000016.1	3257650	q21.3
rs964095074	rs964095074	1	151769010	T	G	None	None	GL000016.1	3257652	q21.3
rs1016140718	rs1016140718	1	151769015	C	T	None	None	GL000016.1	3257657	q21.3
rs765454792	rs765454792	1	151769030	C	T	None	None	GL000016.1	3257672	q21.3
rs1341487287	rs1341487287	1	151769032	C	G	None	None	GL000016.1	3257674	q21.3
rs1288709360	rs1288709360	1	151769035	A	-	None	None	GL000016.1	3257677	q21.3
rs976992555	rs976992555	1	151769038	T	C	None	None	GL000016.1	3257680	q21.3
rs1030233369	rs1030233369	1	151769039	G	A	None	None	GL000016.1	3257681	q21.3
rs922887121	rs922887121	1	151769051	A	C	None	None	GL000016.1	3257693	q21.3
rs1335114070	rs1335114070	1	151769053	T	G	None	None	GL000016.1	3257695	q21.3
rs956919342	rs956919342	1	151769055	T	C	None	None	GL000016.1	3257697	q21.3
rs574775300	rs574775300	1	151769059	C	T	T	0.000599	GL000016.1	3257701	q21.3
rs1174139355	rs1174139355	1	151769060	G	C	None	None	GL000016.1	3257702	q21.3
rs543391023	rs543391023	1	151769062	T	C	C	0.000200	GL000016.1	3257704	q21.3
rs1478788471	rs1478788471	1	151769069	T	A	None	None	GL000016.1	3257711	q21.3
rs988776786	rs988776786	1	151769077	T	C	None	None	GL000016.1	3257719	q21.3
rs985893212	rs985893212	1	151769106	G	T	None	None	GL000016.1	3257748	q21.3
rs185564609	rs185564609	1	151769109	C	T	A	0.000200	GL000016.1	3257751	q21.3
rs1459158991	rs1459158991	1	151769120	T	C	None	None	GL000016.1	3257762	q21.3
rs1238788863	rs1238788863	1	151769136	G	A	None	None	GL000016.1	3257778	q21.3
rs967665170	rs967665170	1	151769140	C	T	None	None	GL000016.1	3257782	q21.3
rs1460453995	rs1460453995	1	151769143	C	T	None	None	GL000016.1	3257785	q21.3
rs1260754040	rs1260754040	1	151769145	T	A	None	None	GL000016.1	3257787	q21.3
rs915257023	rs915257023	1	151769149	G	A	None	None	GL000016.1	3257791	q21.3
rs1319284671	rs1319284671	1	151769156	A	G	None	None	GL000016.1	3257798	q21.3
rs572218405	rs572218405	1	151769158	A	G	None	None	GL000016.1	3257800	q21.3
rs946767481	rs946767481	1	151769160	C	A	None	None	GL000016.1	3257802	q21.3
rs1042478906	rs1042478906	1	151769170	A	G	None	None	GL000016.1	3257812	q21.3
rs903017560	rs903017560	1	151769178	T	G	None	None	GL000016.1	3257820	q21.3
rs577112697	rs577112697	1	151769182	A	S	G	0.000399	GL000016.1	3257824	q21.3
rs1284957050	rs1284957050	1	151769184	G	A	None	None	GL000016.1	3257826	q21.3
rs980428011	rs980428011	1	151769185	G	A	None	None	GL000016.1	3257827	q21.3
rs1403967631	rs1403967631	1	151769188	T	A	None	None	GL000016.1	3257830	q21.3
rs752846100	rs752846100	1	151769220	A	G	None	None	GL000016.1	3257862	q21.3
rs546049527	rs546049527	1	151769234	T	A	A	0.000200	GL000016.1	3257876	q21.3
rs1333511838	rs1333511838	1	151769238	A	T	None	None	GL000016.1	3257880	q21.3
rs532694080	rs532694080	1	151769243	G	A	None	None	GL000016.1	3257885	q21.3
rs1056960022	rs1056960022	1	151769249	G	C	None	None	GL000016.1	3257891	q21.3
rs1321567292	rs1321567292	1	151769250	G	A	None	None	GL000016.1	3257892	q21.3
rs1354969606	rs1354969606	1	151769251	G	T	None	None	GL000016.1	3257893	q21.3
rs926308632	rs926308632	1	151769257	C	T	None	None	GL000016.1	3257899	q21.3
rs895766987	rs895766987	1	151769259	G	A	None	None	GL000016.1	3257901	q21.3
rs1438925252	rs1438925252	1	151769264	A	T	None	None	GL000016.1	3257906	q21.3
rs1415733042	rs1415733042	1	151769265	T	A	None	None	GL000016.1	3257907	q21.3
rs1182054973	rs1182054973	1	151769273	T	C	None	None	GL000016.1	3257915	q21.3
rs1012801688	rs1012801688	1	151769280	A	G	None	None	GL000016.1	3257922	q21.3
rs1240715564	rs1240715564	1	151769286	A	C	None	None	GL000016.1	3257928	q21.3
rs1180046533	rs1180046533	1	151769289	A	T	None	None	GL000016.1	3257931	q21.3
rs559696431	rs559696431	1	151769294	T	C	C	0.000200	GL000016.1	3257936	q21.3
rs1457829707	rs1457829707	1	151769299	A	T	None	None	GL000016.1	3257941	q21.3
rs1023031060	rs1023031060	1	151769302	C	T	None	None	GL000016.1	3257944	q21.3
rs150129235	rs150129235	1	151769303	G	M	A	0.002196	GL000016.1	3257945	q21.3
rs1223279828	rs1223279828	1	151769306	C	T	None	None	GL000016.1	3257948	q21.3
rs929169460	rs929169460	1	151769312	T	A	None	None	GL000016.1	3257954	q21.3
rs1245498337	rs1245498337	1	151769323	AG	-	None	None	GL000016.1	3257965	q21.3
rs1005681994	rs1005681994	1	151769329	C	T	None	None	GL000016.1	3257971	q21.3
rs1049418218	rs1049418218	1	151769345	A	C	None	None	GL000016.1	3257987	q21.3
rs1311745075	rs1311745075	1	151769347	T	C	None	None	GL000016.1	3257989	q21.3
rs1283555831	rs1283555831	1	151769353	T	G	None	None	GL000016.1	3257995	q21.3
rs1447534588	rs1447534588	1	151769361	A	C	None	None	GL000016.1	3258003	q21.3
rs541578990	rs541578990	1	151769372	G	C	C	0.000399	GL000016.1	3258014	q21.3
rs1015376018	rs1015376018	1	151769376	G	A	None	None	GL000016.1	3258018	q21.3
rs111761382	rs111761382	1	151769377	G	A	None	None	GL000016.1	3258019	q21.3
rs961532912	rs961532912	1	151769382	A	G	None	None	GL000016.1	3258024	q21.3
rs865983763	rs865983763	1	151769390	T	C	None	None	GL000016.1	3258032	q21.3
rs998376574	rs998376574	1	151769400	A	G	None	None	GL000016.1	3258042	q21.3
rs1460441557	rs1460441557	1	151769403	T	C	None	None	GL000016.1	3258045	q21.3
rs1029904690	rs1029904690	1	151769404	G	C	None	None	GL000016.1	3258046	q21.3
rs780800823	rs780800823	1	151769407	G	A	None	None	GL000016.1	3258049	q21.3
rs1210381402	rs1210381402	1	151769415	A	G	None	None	GL000016.1	3258057	q21.3
rs1164040425	rs1164040425	1	151769424	T	G	None	None	GL000016.1	3258066	q21.3
rs1423604485	rs1423604485	1	151769432	T	G	None	None	GL000016.1	3258074	q21.3
rs41356352	rs41356352	1	151769440	A	G	G	0.008586	GL000016.1	3258082	q21.3
rs943329746	rs943329746	1	151769442	C	T	None	None	GL000016.1	3258084	q21.3
rs1439727008	rs1439727008	1	151769445	A	G	None	None	GL000016.1	3258087	q21.3
rs985748925	rs985748925	1	151769447	G	T	None	None	GL000016.1	3258089	q21.3
rs114648469	rs114648469	1	151769464	A	G	G	0.000200	GL000016.1	3258106	q21.3
rs550584513	rs550584513	1	151769465	T	C	C	0.000200	GL000016.1	3258107	q21.3
rs1249251988	rs1249251988	1	151769467	G	A	None	None	GL000016.1	3258109	q21.3
rs1175964481	rs1175964481	1	151769469	AG	-	None	None	GL000016.1	3258111	q21.3
rs569888775	rs569888775	1	151769475	A	G	None	None	GL000016.1	3258117	q21.3
rs570420373	rs570420373	1	151769483	A	G	G	0.000200	GL000016.1	3258125	q21.3
rs756044468	rs756044468	1	151769484	A	G	None	None	GL000016.1	3258126	q21.3
rs868541657	rs868541657	1	151769496	T	C	None	None	GL000016.1	3258138	q21.3
rs998207270	rs998207270	1	151769497	G	T	None	None	GL000016.1	3258139	q21.3
rs865835408	rs865835408	1	151769513	G	A	None	None	GL000016.1	3258155	q21.3
rs1288367811	rs1288367811	1	151769517	C	T	None	None	GL000016.1	3258159	q21.3
rs1478109641	rs1478109641	1	151769524	G	A	None	None	GL000016.1	3258166	q21.3
rs1176058510	rs1176058510	1	151769525	C	A	None	None	GL000016.1	3258167	q21.3
rs1029767810	rs1029767810	1	151769529	G	A	None	None	GL000016.1	3258171	q21.3
rs780133991	rs780133991	1	151769532	A	G	None	None	GL000016.1	3258174	q21.3
rs1369725862	rs1369725862	1	151769533	G	C	None	None	GL000016.1	3258175	q21.3
rs1303697407	rs1303697407	1	151769537	G	A	None	None	GL000016.1	3258179	q21.3
rs1009738583	rs1009738583	1	151769538	A	G	None	None	GL000016.1	3258180	q21.3
rs1363514964	rs1363514964	1	151769541	G	A	None	None	GL000016.1	3258183	q21.3
rs1022922795	rs1022922795	1	151769553	A	-	None	None	GL000016.1	3258195	q21.3
rs968279392	rs968279392	1	151769554	A	G	None	None	GL000016.1	3258196	q21.3
rs533267013	rs533267013	1	151769558	C	A	A	0.000200	GL000016.1	3258200	q21.3
rs748823407	rs748823407	1	151769566	A	G	None	None	GL000016.1	3258208	q21.3
rs1156396261	rs1156396261	1	151769577	C	T	None	None	GL000016.1	3258219	q21.3
rs1434398891	rs1434398891	1	151769596	A	G	None	None	GL000016.1	3258238	q21.3
rs1430535761	rs1430535761	1	151769601	T	C	None	None	GL000016.1	3258243	q21.3
rs188905636	rs188905636	1	151769603	C	T	T	0.000399	GL000016.1	3258245	q21.3
rs1489950250	rs1489950250	1	151769606	C	T	None	None	GL000016.1	3258248	q21.3
rs1056866894	rs1056866894	1	151769610	T	G	None	None	GL000016.1	3258252	q21.3
rs917100953	rs917100953	1	151769611	C	T	None	None	GL000016.1	3258253	q21.3
rs12062649	rs12062649	1	151769613	C	T	None	None	GL000016.1	3258255	q21.3
rs1406438812	rs1406438812	1	151769615	A	C	None	None	GL000016.1	3258257	q21.3
rs948607199	rs948607199	1	151769617	C	T	None	None	GL000016.1	3258259	q21.3
rs1485699193	rs1485699193	1	151769618	C	G	None	None	GL000016.1	3258260	q21.3
rs1473827629	rs1473827629	1	151769619	T	C	None	None	GL000016.1	3258261	q21.3
rs1044329860	rs1044329860	1	151769624	G	T	None	None	GL000016.1	3258266	q21.3
rs1033326770	rs1033326770	1	151769626	T	C	None	None	GL000016.1	3258268	q21.3
rs1312866037	rs1312866037	1	151769648	A	G	None	None	GL000016.1	3258290	q21.3
rs1394255296	rs1394255296	1	151769654	T	G	None	None	GL000016.1	3258296	q21.3
rs888100226	rs888100226	1	151769663	T	C	None	None	GL000016.1	3258305	q21.3
rs1222865564	rs1222865564	1	151769682	A	C	None	None	GL000016.1	3258324	q21.3
rs1460181504	rs1460181504	1	151769686	C	G	None	None	GL000016.1	3258328	q21.3
rs1325842065	rs1325842065	1	151769690	G	T	None	None	GL000016.1	3258332	q21.3
rs1005254355	rs1005254355	1	151769701	G	C	None	None	GL000016.1	3258343	q21.3
rs181575918	rs181575918	1	151769702	G	A	None	None	GL000016.1	3258344	q21.3
rs375568997	rs375568997	1	151769703	C	T	None	None	GL000016.1	3258345	q21.3
rs1441584492	rs1441584492	1	151769704	A	-	None	None	GL000016.1	3258346	q21.3
rs992289160	rs992289160	1	151769721	T	A	None	None	GL000016.1	3258363	q21.3
rs1037169089	rs1037169089	1	151769725	T	G	None	None	GL000016.1	3258367	q21.3
rs919022598	rs919022598	1	151769730	G	C	None	None	GL000016.1	3258372	q21.3
rs374914671	rs374914671	1	151769733	A	G	None	None	GL000016.1	3258375	q21.3
rs184716890	rs184716890	1	151769742	C	T	T	0.000599	GL000016.1	3258384	q21.3
rs1406211885	rs1406211885	1	151769745	T	G	None	None	GL000016.1	3258387	q21.3
rs929093461	rs929093461	1	151769749	A	G	None	None	GL000016.1	3258391	q21.3
rs6659705	rs6659705	1	151769750	T	C	C	0.152556	GL000016.1	3258392	q21.3
rs1426216912	rs1426216912	1	151769756	C	A	None	None	GL000016.1	3258398	q21.3
rs1230196426	rs1230196426	1	151769767	G	A	None	None	GL000016.1	3258409	q21.3
rs1428299177	rs1428299177	1	151769768	G	A	None	None	GL000016.1	3258410	q21.3
rs1029811727	rs1029811727	1	151769778	C	T	None	None	GL000016.1	3258420	q21.3
rs954196324	rs954196324	1	151769789	G	A	None	None	GL000016.1	3258431	q21.3
rs1288889087	rs1288889087	1	151769790	G	A	None	None	GL000016.1	3258432	q21.3
rs1483598955	rs1483598955	1	151769792	A	G	None	None	GL000016.1	3258434	q21.3
rs909085104	rs909085104	1	151769795	G	A	None	None	GL000016.1	3258437	q21.3
rs943279197	rs943279197	1	151769796	A	G	None	None	GL000016.1	3258438	q21.3
rs1007519889	rs1007519889	1	151769797	G	A	None	None	GL000016.1	3258439	q21.3
rs1280020262	rs1280020262	1	151769800	G	T	None	None	GL000016.1	3258442	q21.3
rs11586946	rs11586946	1	151769806	G	A	A	0.108826	GL000016.1	3258448	q21.3
rs747706605	rs747706605	1	151769807	T	C	None	None	GL000016.1	3258449	q21.3
rs1292947410	rs1292947410	1	151769812	A	G	None	None	GL000016.1	3258454	q21.3
rs1203233122	rs1203233122	1	151769815	A	G	None	None	GL000016.1	3258457	q21.3
rs934022596	rs934022596	1	151769823	-	CC	None	None	GL000016.1	3258465	q21.3
rs371223178	rs371223178	1	151769823	C	A	None	None	GL000016.1	3258465	q21.3
rs1335570212	rs1335570212	1	151769839	C	G	None	None	GL000016.1	3258481	q21.3
rs1468698043	rs1468698043	1	151769842	G	A	None	None	GL000016.1	3258484	q21.3
rs923957002	rs923957002	1	151769853	T	C	None	None	GL000016.1	3258495	q21.3
rs568537716	rs568537716	1	151769861	G	C	A	0.000200	GL000016.1	3258503	q21.3
rs1461758792	rs1461758792	1	151769864	T	G	None	None	GL000016.1	3258506	q21.3
rs773492791	rs773492791	1	151769873	C	A	None	None	GL000016.1	3258515	q21.3
rs1010097315	rs1010097315	1	151769874	A	G	None	None	GL000016.1	3258516	q21.3
rs11585294	rs11585294	1	151769887	A	Y	C	0.093650	GL000016.1	3258529	q21.3
rs1181756707	rs1181756707	1	151769889	T	G	None	None	GL000016.1	3258531	q21.3
rs1459152956	rs1459152956	1	151769892	C	T	None	None	GL000016.1	3258534	q21.3
rs1274966876	rs1274966876	1	151769895	C	T	None	None	GL000016.1	3258537	q21.3
rs1196341139	rs1196341139	1	151769896	T	C	None	None	GL000016.1	3258538	q21.3
rs1483729919	rs1483729919	1	151769898	A	G	None	None	GL000016.1	3258540	q21.3
rs1249453072	rs1249453072	1	151769902	T	C	None	None	GL000016.1	3258544	q21.3
rs917048864	rs917048864	1	151769917	T	C	None	None	GL000016.1	3258559	q21.3
rs1417757500	rs1417757500	1	151769919	G	A	None	None	GL000016.1	3258561	q21.3
rs904045163	rs904045163	1	151769921	A	C	None	None	GL000016.1	3258563	q21.3
rs748599125	rs748599125	1	151769922	A	G	None	None	GL000016.1	3258564	q21.3
rs556946245	rs556946245	1	151769926	T	C	C	0.000200	GL000016.1	3258568	q21.3
rs1449762869	rs1449762869	1	151769931	C	K	None	None	GL000016.1	3258573	q21.3
rs1330099717	rs1330099717	1	151769935	C	T	None	None	GL000016.1	3258577	q21.3
rs1391368411	rs1391368411	1	151769939	C	T	None	None	GL000016.1	3258581	q21.3
rs576781617	rs576781617	1	151769944	C	T	T	0.000200	GL000016.1	3258586	q21.3
rs909822442	rs909822442	1	151769945	G	A	None	None	GL000016.1	3258587	q21.3
rs991842580	rs991842580	1	151769956	C	T	None	None	GL000016.1	3258598	q21.3
rs1026439096	rs1026439096	1	151769961	A	G	None	None	GL000016.1	3258603	q21.3
rs1161926507	rs1161926507	1	151769963	G	T	None	None	GL000016.1	3258605	q21.3
rs1441576123	rs1441576123	1	151769973	A	-	None	None	GL000016.1	3258615	q21.3
rs1233564611	rs1233564611	1	151769974	G	C	None	None	GL000016.1	3258616	q21.3
rs941009297	rs941009297	1	151769976	G	C	None	None	GL000016.1	3258618	q21.3
rs1036669265	rs1036669265	1	151769980	C	T	None	None	GL000016.1	3258622	q21.3
rs896841864	rs896841864	1	151769981	G	A	None	None	GL000016.1	3258623	q21.3
rs1224354965	rs1224354965	1	151769985	G	A	None	None	GL000016.1	3258627	q21.3
rs997896085	rs997896085	1	151769988	C	T	None	None	GL000016.1	3258630	q21.3
rs1050838502	rs1050838502	1	151769989	A	G	None	None	GL000016.1	3258631	q21.3
rs1354670484	rs1354670484	1	151769999	G	A	None	None	GL000016.1	3258641	q21.3
rs1243278060	rs1243278060	1	151770004	G	T	None	None	GL000016.1	3258646	q21.3
rs1352251752	rs1352251752	1	151770009	G	T	None	None	GL000016.1	3258651	q21.3
rs1242355575	rs1242355575	1	151770032	A	G	None	None	GL000016.1	3258674	q21.3
rs1285684337	rs1285684337	1	151770035	A	G	None	None	GL000016.1	3258677	q21.3
rs188593005	rs188593005	1	151770038	C	G	G	0.000200	GL000016.1	3258680	q21.3
rs1442127743	rs1442127743	1	151770043	A	C	None	None	GL000016.1	3258685	q21.3
rs1213666227	rs1213666227	1	151770047	G	C	None	None	GL000016.1	3258689	q21.3
rs1272013670	rs1272013670	1	151770056	G	A	None	None	GL000016.1	3258698	q21.3
rs1007082792	rs1007082792	1	151770058	T	C	None	None	GL000016.1	3258700	q21.3
rs974603846	rs974603846	1	151770062	T	A	None	None	GL000016.1	3258704	q21.3
rs1205246758	rs1205246758	1	151770063	A	G	None	None	GL000016.1	3258705	q21.3
rs1365309815	rs1365309815	1	151770067	T	C	None	None	GL000016.1	3258709	q21.3
rs923191893	rs923191893	1	151770070	A	C	None	None	GL000016.1	3258712	q21.3
rs1421701176	rs1421701176	1	151770081	C	G	None	None	GL000016.1	3258723	q21.3
rs1022957328	rs1022957328	1	151770082	T	G	None	None	GL000016.1	3258724	q21.3
rs565460842	rs565460842	1	151770084	T	G	G	0.000200	GL000016.1	3258726	q21.3
rs1468661523	rs1468661523	1	151770088	C	T	None	None	GL000016.1	3258730	q21.3
rs1238454006	rs1238454006	1	151770095	ACTTACTCTCTTTGACCTT	-	None	None	GL000016.1	3258737	q21.3
rs777062063	rs777062063	1	151770100	C	T	None	None	GL000016.1	3258742	q21.3
rs1475279025	rs1475279025	1	151770100	CT	-	None	None	GL000016.1	3258742	q21.3
rs1490462796	rs1490462796	1	151770103	T	-	None	None	GL000016.1	3258745	q21.3
rs759613427	rs759613427	1	151770118	T	G	None	None	GL000016.1	3258760	q21.3
rs534723199	rs534723199	1	151770120	C	T	T	0.000200	GL000016.1	3258762	q21.3
rs1000206010	rs1000206010	1	151770122	C	T	None	None	GL000016.1	3258764	q21.3
rs1430494839	rs1430494839	1	151770126	C	A	None	None	GL000016.1	3258768	q21.3
rs1173024958	rs1173024958	1	151770134	C	G	None	None	GL000016.1	3258776	q21.3
rs4845579	rs4845579	1	151770138	T	C	T	0.378395	GL000016.1	3258780	q21.3
rs945461793	rs945461793	1	151770145	T	C	None	None	GL000016.1	3258787	q21.3
rs960705783	rs960705783	1	151770155	A	T	None	None	GL000016.1	3258797	q21.3
rs148858255	rs148858255	1	151770156	T	C	C	0.000200	GL000016.1	3258798	q21.3
rs575419176	rs575419176	1	151770171	A	C	C	0.000200	GL000016.1	3258813	q21.3
rs1345300863	rs1345300863	1	151770175	A	T	None	None	GL000016.1	3258817	q21.3
rs1281710376	rs1281710376	1	151770177	T	A	None	None	GL000016.1	3258819	q21.3
rs1340891962	rs1340891962	1	151770179	T	C	None	None	GL000016.1	3258821	q21.3
rs1402087072	rs1402087072	1	151770196	AT	-	None	None	GL000016.1	3258838	q21.3
rs1429751116	rs1429751116	1	151770205	G	A	None	None	GL000016.1	3258847	q21.3
rs1295033174	rs1295033174	1	151770237	A	G	None	None	GL000016.1	3258879	q21.3
rs1366829780	rs1366829780	1	151770242	T	C	None	None	GL000016.1	3258884	q21.3
rs1228513652	rs1228513652	1	151770247	C	T	None	None	GL000016.1	3258889	q21.3
rs763132808	rs763132808	1	151770249	C	T	None	None	GL000016.1	3258891	q21.3
rs1404400609	rs1404400609	1	151770252	T	C	None	None	GL000016.1	3258894	q21.3
rs1178533818	rs1178533818	1	151770254	G	T	None	None	GL000016.1	3258896	q21.3
rs1480692199	rs1480692199	1	151770266	A	C	None	None	GL000016.1	3258908	q21.3
rs1002379849	rs1002379849	1	151770271	A	G	None	None	GL000016.1	3258913	q21.3
rs1428348577	rs1428348577	1	151770271	-	A	None	None	GL000016.1	3258913	q21.3
rs970275330	rs970275330	1	151770274	G	A	None	None	GL000016.1	3258916	q21.3
rs979986265	rs979986265	1	151770280	A	G	None	None	GL000016.1	3258922	q21.3
rs1214596368	rs1214596368	1	151770292	C	T	None	None	GL000016.1	3258934	q21.3
rs747516545	rs747516545	1	151770293	A	G	None	None	GL000016.1	3258935	q21.3
rs1055345749	rs1055345749	1	151770294	T	C	None	None	GL000016.1	3258936	q21.3
rs112401068	rs112401068	1	151770306	C	T	T	0.002596	GL000016.1	3258948	q21.3
rs941263233	rs941263233	1	151770316	A	G	None	None	GL000016.1	3258958	q21.3
rs1323368177	rs1323368177	1	151770317	A	G	None	None	GL000016.1	3258959	q21.3
rs1281924401	rs1281924401	1	151770331	A	G	None	None	GL000016.1	3258973	q21.3
rs1025967596	rs1025967596	1	151770332	C	T	None	None	GL000016.1	3258974	q21.3
rs1446856536	rs1446856536	1	151770338	C	A	None	None	GL000016.1	3258980	q21.3
rs972647076	rs972647076	1	151770341	C	T	None	None	GL000016.1	3258983	q21.3
rs181416056	rs181416056	1	151770346	G	T	T	0.000599	GL000016.1	3258988	q21.3
rs1428839397	rs1428839397	1	151770357	C	T	None	None	GL000016.1	3258999	q21.3
rs933677711	rs933677711	1	151770360	T	G	None	None	GL000016.1	3259002	q21.3
rs137906606	rs137906606	1	151770365	C	G	G	0.001198	GL000016.1	3259007	q21.3
rs1015982972	rs1015982972	1	151770367	C	T	None	None	GL000016.1	3259009	q21.3
rs577715703	rs577715703	1	151770368	T	A	None	None	GL000016.1	3259010	q21.3
rs1405341494	rs1405341494	1	151770368	TCA	-	None	None	GL000016.1	3259010	q21.3
rs964483203	rs964483203	1	151770369	C	A	None	None	GL000016.1	3259011	q21.3
rs1376032801	rs1376032801	1	151770370	A	T	None	None	GL000016.1	3259012	q21.3
rs1467625121	rs1467625121	1	151770372	C	W	None	None	GL000016.1	3259014	q21.3
rs1419919562	rs1419919562	1	151770375	-	CA	None	None	GL000016.1	3259017	q21.3
rs1185597705	rs1185597705	1	151770381	C	T	None	None	GL000016.1	3259023	q21.3
rs1474190203	rs1474190203	1	151770403	G	C	None	None	GL000016.1	3259045	q21.3
rs1174303574	rs1174303574	1	151770406	G	A	None	None	GL000016.1	3259048	q21.3
rs1402816327	rs1402816327	1	151770407	A	G	None	None	GL000016.1	3259049	q21.3
rs1183739820	rs1183739820	1	151770412	A	G	None	None	GL000016.1	3259054	q21.3
rs889572992	rs889572992	1	151770417	A	G	None	None	GL000016.1	3259059	q21.3
rs1318228192	rs1318228192	1	151770423	C	-	None	None	GL000016.1	3259065	q21.3
rs1261866794	rs1261866794	1	151770424	C	T	None	None	GL000016.1	3259066	q21.3
rs942458654	rs942458654	1	151770425	C	T	None	None	GL000016.1	3259067	q21.3
rs1435415732	rs1435415732	1	151770426	G	A	None	None	GL000016.1	3259068	q21.3
rs1043878104	rs1043878104	1	151770452	C	A	None	None	GL000016.1	3259094	q21.3
rs546612140	rs546612140	1	151770456	C	T	T	0.000200	GL000016.1	3259098	q21.3
rs1213037452	rs1213037452	1	151770457	G	A	None	None	GL000016.1	3259099	q21.3
rs1328911059	rs1328911059	1	151770470	G	A	None	None	GL000016.1	3259112	q21.3
rs954635563	rs954635563	1	151770477	T	G	None	None	GL000016.1	3259119	q21.3
rs904024057	rs904024057	1	151770478	G	A	None	None	GL000016.1	3259120	q21.3
rs999700043	rs999700043	1	151770486	T	C	None	None	GL000016.1	3259128	q21.3
rs34016439	rs34016439	1	151770488	G	M	None	None	GL000016.1	3259130	q21.3
rs896491048	rs896491048	1	151770492	G	A	None	None	GL000016.1	3259134	q21.3
rs560373466	rs560373466	1	151770493	C	A	A	0.000200	GL000016.1	3259135	q21.3
rs750251181	rs750251181	1	151770500	C	T	None	None	GL000016.1	3259142	q21.3
rs1444237126	rs1444237126	1	151770504	A	G	None	None	GL000016.1	3259146	q21.3
rs1354910366	rs1354910366	1	151770506	T	C	None	None	GL000016.1	3259148	q21.3
rs1169401568	rs1169401568	1	151770509	G	A	None	None	GL000016.1	3259151	q21.3
rs1350519649	rs1350519649	1	151770512	T	A	None	None	GL000016.1	3259154	q21.3
rs185959308	rs185959308	1	151770515	C	T	T	0.000200	GL000016.1	3259157	q21.3
rs1207252203	rs1207252203	1	151770516	C	T	None	None	GL000016.1	3259158	q21.3
rs1270367035	rs1270367035	1	151770527	G	A	None	None	GL000016.1	3259169	q21.3
rs1386767944	rs1386767944	1	151770532	-	G	None	None	GL000016.1	3259174	q21.3
rs1465603097	rs1465603097	1	151770533	G	A	None	None	GL000016.1	3259175	q21.3
rs1443522680	rs1443522680	1	151770535	-	A	None	None	GL000016.1	3259177	q21.3
rs1240681309	rs1240681309	1	151770539	C	G	None	None	GL000016.1	3259181	q21.3
rs1213352670	rs1213352670	1	151770556	G	A	None	None	GL000016.1	3259198	q21.3
rs1179484209	rs1179484209	1	151770567	G	A	None	None	GL000016.1	3259209	q21.3
rs945381772	rs945381772	1	151770578	C	T	None	None	GL000016.1	3259220	q21.3
rs969468943	rs969468943	1	151770583	G	A	None	None	GL000016.1	3259225	q21.3
rs1265516902	rs1265516902	1	151770584	C	A	None	None	GL000016.1	3259226	q21.3
rs1202941970	rs1202941970	1	151770596	A	G	None	None	GL000016.1	3259238	q21.3
rs1435049469	rs1435049469	1	151770597	T	G	None	None	GL000016.1	3259239	q21.3
rs985297743	rs985297743	1	151770602	T	C	None	None	GL000016.1	3259244	q21.3
rs61815114	rs61815114	1	151770603	G	A	A	0.203474	GL000016.1	3259245	q21.3
rs962869230	rs962869230	1	151770608	T	C	None	None	GL000016.1	3259250	q21.3
rs1357401512	rs1357401512	1	151770611	T	C	None	None	GL000016.1	3259253	q21.3
rs1055293376	rs1055293376	1	151770617	A	G	None	None	GL000016.1	3259259	q21.3
rs1156822027	rs1156822027	1	151770636	C	A	None	None	GL000016.1	3259278	q21.3
rs568920047	rs568920047	1	151770637	T	C	C	0.000399	GL000016.1	3259279	q21.3
rs1297524662	rs1297524662	1	151770644	G	A	None	None	GL000016.1	3259286	q21.3
rs1457561643	rs1457561643	1	151770658	T	C	None	None	GL000016.1	3259300	q21.3
rs41457148	rs41457148	1	151770660	C	T	T	0.043530	GL000016.1	3259302	q21.3
rs1303411757	rs1303411757	1	151770661	G	A	None	None	GL000016.1	3259303	q21.3
rs142349784	rs142349784	1	151770672	A	C	C	0.003395	GL000016.1	3259314	q21.3
rs1388026443	rs1388026443	1	151770682	C	T	None	None	GL000016.1	3259324	q21.3
rs933631426	rs933631426	1	151770697	T	C	None	None	GL000016.1	3259339	q21.3
rs1335715144	rs1335715144	1	151770699	G	T	None	None	GL000016.1	3259341	q21.3
rs986437237	rs986437237	1	151770703	C	A	None	None	GL000016.1	3259345	q21.3
rs1419143688	rs1419143688	1	151770705	A	G	None	None	GL000016.1	3259347	q21.3
rs1407960484	rs1407960484	1	151770708	G	A	None	None	GL000016.1	3259350	q21.3
rs1175961873	rs1175961873	1	151770709	G	A	None	None	GL000016.1	3259351	q21.3
rs1490952805	rs1490952805	1	151770711	C	T	None	None	GL000016.1	3259353	q21.3
rs1269990813	rs1269990813	1	151770714	A	C	None	None	GL000016.1	3259356	q21.3
rs1005852891	rs1005852891	1	151770717	T	C	None	None	GL000016.1	3259359	q21.3
rs1489902039	rs1489902039	1	151770723	T	C	None	None	GL000016.1	3259365	q21.3
rs1262710768	rs1262710768	1	151770740	T	C	None	None	GL000016.1	3259382	q21.3
rs1216661328	rs1216661328	1	151770742	G	C	None	None	GL000016.1	3259384	q21.3
rs1290728375	rs1290728375	1	151770749	C	T	None	None	GL000016.1	3259391	q21.3
rs1306248072	rs1306248072	1	151770752	C	T	None	None	GL000016.1	3259394	q21.3
rs910899020	rs910899020	1	151770754	G	A	None	None	GL000016.1	3259396	q21.3
rs1347183743	rs1347183743	1	151770758	A	G	None	None	GL000016.1	3259400	q21.3
rs374986669	rs374986669	1	151770761	G	T	None	None	GL000016.1	3259403	q21.3
rs1283618368	rs1283618368	1	151770772	TTTG	-	None	None	GL000016.1	3259414	q21.3
rs570530761	rs570530761	1	151770775	G	T	T	0.000200	GL000016.1	3259417	q21.3
rs1388211995	rs1388211995	1	151770780	A	T	None	None	GL000016.1	3259422	q21.3
rs1290248321	rs1290248321	1	151770792	AGAC	-	None	None	GL000016.1	3259434	q21.3
rs1233051516	rs1233051516	1	151770803	C	T	None	None	GL000016.1	3259445	q21.3
rs1015921248	rs1015921248	1	151770806	T	A	None	None	GL000016.1	3259448	q21.3
rs866532414	rs866532414	1	151770814	T	C	None	None	GL000016.1	3259456	q21.3
rs964419348	rs964419348	1	151770820	A	G	None	None	GL000016.1	3259462	q21.3
rs1481672685	rs1481672685	1	151770823	G	A	None	None	GL000016.1	3259465	q21.3
rs1430435717	rs1430435717	1	151770835	A	G	None	None	GL000016.1	3259477	q21.3
rs1199231248	rs1199231248	1	151770839	A	G	None	None	GL000016.1	3259481	q21.3
rs1043876691	rs1043876691	1	151770842	T	G	None	None	GL000016.1	3259484	q21.3
rs904014915	rs904014915	1	151770857	C	T	None	None	GL000016.1	3259499	q21.3
rs190876982	rs190876982	1	151770859	C	T	T	0.002196	GL000016.1	3259501	q21.3
rs553433131	rs553433131	1	151770860	T	G	G	0.000399	GL000016.1	3259502	q21.3
rs753787820	rs753787820	1	151770863	C	T	None	None	GL000016.1	3259505	q21.3
rs1052616354	rs1052616354	1	151770867	A	G	None	None	GL000016.1	3259509	q21.3
rs1030101692	rs1030101692	1	151770875	C	A	None	None	GL000016.1	3259517	q21.3
rs954719813	rs954719813	1	151770885	T	C	None	None	GL000016.1	3259527	q21.3
rs1325511611	rs1325511611	1	151770886	A	G	None	None	GL000016.1	3259528	q21.3
rs1249960271	rs1249960271	1	151770887	T	C	None	None	GL000016.1	3259529	q21.3
rs754557546	rs754557546	1	151770899	G	A	None	None	GL000016.1	3259541	q21.3
rs988715355	rs988715355	1	151770905	A	G	None	None	GL000016.1	3259547	q21.3
rs1329110867	rs1329110867	1	151770908	T	C	None	None	GL000016.1	3259550	q21.3
rs1297318388	rs1297318388	1	151770912	A	-	None	None	GL000016.1	3259554	q21.3
rs896769050	rs896769050	1	151770918	A	G	None	None	GL000016.1	3259560	q21.3
rs1013803352	rs1013803352	1	151770922	C	T	None	None	GL000016.1	3259564	q21.3
rs1045047565	rs1045047565	1	151770923	G	A	None	None	GL000016.1	3259565	q21.3
rs905193589	rs905193589	1	151770925	T	C	None	None	GL000016.1	3259567	q21.3
rs1006270574	rs1006270574	1	151770935	T	C	None	None	GL000016.1	3259577	q21.3
rs1180000806	rs1180000806	1	151770962	T	-	None	None	GL000016.1	3259604	q21.3
rs182215423	rs182215423	1	151770965	T	C	C	0.000998	GL000016.1	3259607	q21.3
rs1176307424	rs1176307424	1	151770966	A	G	None	None	GL000016.1	3259608	q21.3
rs979426073	rs979426073	1	151770982	A	G	None	None	GL000016.1	3259624	q21.3
rs1472800436	rs1472800436	1	151770983	A	C	None	None	GL000016.1	3259625	q21.3
rs1163741289	rs1163741289	1	151770988	T	A	None	None	GL000016.1	3259630	q21.3
rs1194195058	rs1194195058	1	151770995	T	C	None	None	GL000016.1	3259637	q21.3
rs146154467	rs146154467	1	151771008	T	A	A	0.000399	GL000016.1	3259650	q21.3
rs1366380063	rs1366380063	1	151771015	T	C	None	None	GL000016.1	3259657	q21.3
rs925307878	rs925307878	1	151771020	A	C	None	None	GL000016.1	3259662	q21.3
rs938065311	rs938065311	1	151771038	T	G	None	None	GL000016.1	3259680	q21.3
rs994030409	rs994030409	1	151771043	T	C	None	None	GL000016.1	3259685	q21.3
rs1461813799	rs1461813799	1	151771044	G	A	None	None	GL000016.1	3259686	q21.3
rs1243720364	rs1243720364	1	151771046	G	T	None	None	GL000016.1	3259688	q21.3
rs1202919443	rs1202919443	1	151771052	T	A	None	None	GL000016.1	3259694	q21.3
rs1342643781	rs1342643781	1	151771062	A	T	None	None	GL000016.1	3259704	q21.3
rs990927409	rs990927409	1	151771063	AAGT	-	None	None	GL000016.1	3259705	q21.3
rs1025496086	rs1025496086	1	151771065	G	A	None	None	GL000016.1	3259707	q21.3
rs918070696	rs918070696	1	151771066	TAAGTAT	-	None	None	GL000016.1	3259708	q21.3
rs949597519	rs949597519	1	151771070	TATT	-	None	None	GL000016.1	3259712	q21.3
rs1407436513	rs1407436513	1	151771072	T	G	None	None	GL000016.1	3259714	q21.3
rs1294930209	rs1294930209	1	151771081	A	G	None	None	GL000016.1	3259723	q21.3
rs955252580	rs955252580	1	151771084	C	T	None	None	GL000016.1	3259726	q21.3
rs1047944856	rs1047944856	1	151771085	G	A	None	None	GL000016.1	3259727	q21.3
rs986719903	rs986719903	1	151771089	C	T	None	None	GL000016.1	3259731	q21.3
rs910857165	rs910857165	1	151771095	G	A	None	None	GL000016.1	3259737	q21.3
rs1336686141	rs1336686141	1	151771112	G	A	None	None	GL000016.1	3259754	q21.3
rs1414344367	rs1414344367	1	151771114	T	C	None	None	GL000016.1	3259756	q21.3
rs964086199	rs964086199	1	151771116	C	T	None	None	GL000016.1	3259758	q21.3
rs1399095768	rs1399095768	1	151771130	A	C	None	None	GL000016.1	3259772	q21.3
rs1168785551	rs1168785551	1	151771133	A	G	None	None	GL000016.1	3259775	q21.3
rs979204538	rs979204538	1	151771136	T	C	None	None	GL000016.1	3259778	q21.3
rs1388609966	rs1388609966	1	151771145	T	C	None	None	GL000016.1	3259787	q21.3
rs1310966021	rs1310966021	1	151771152	TG	-	None	None	GL000016.1	3259794	q21.3
rs1445354112	rs1445354112	1	151771156	T	A	None	None	GL000016.1	3259798	q21.3
rs1323763171	rs1323763171	1	151771159	G	W	None	None	GL000016.1	3259801	q21.3
rs925050421	rs925050421	1	151771163	G	A	None	None	GL000016.1	3259805	q21.3
rs942318804	rs942318804	1	151771183	TT	-	None	None	GL000016.1	3259825	q21.3
rs1037313932	rs1037313932	1	151771187	A	C	None	None	GL000016.1	3259829	q21.3
rs552808206	rs552808206	1	151771188	G	A	None	None	GL000016.1	3259830	q21.3
rs1250955991	rs1250955991	1	151771193	C	T	None	None	GL000016.1	3259835	q21.3
rs1196217843	rs1196217843	1	151771194	A	G	None	None	GL000016.1	3259836	q21.3
rs900199498	rs900199498	1	151771204	G	M	None	None	GL000016.1	3259846	q21.3
rs1207302020	rs1207302020	1	151771205	G	A	None	None	GL000016.1	3259847	q21.3
rs1359558183	rs1359558183	1	151771207	A	G	None	None	GL000016.1	3259849	q21.3
rs995856659	rs995856659	1	151771213	A	G	None	None	GL000016.1	3259855	q21.3
rs1243255619	rs1243255619	1	151771224	C	T	None	None	GL000016.1	3259866	q21.3
rs186213312	rs186213312	1	151771234	A	B	None	None	GL000016.1	3259876	q21.3
rs890260121	rs890260121	1	151771236	C	G	None	None	GL000016.1	3259878	q21.3
rs1305215811	rs1305215811	1	151771238	G	C	None	None	GL000016.1	3259880	q21.3
rs148366592	rs148366592	1	151771241	C	T	T	0.002596	GL000016.1	3259883	q21.3
rs1384694936	rs1384694936	1	151771246	G	C	None	None	GL000016.1	3259888	q21.3
rs918101671	rs918101671	1	151771249	C	T	None	None	GL000016.1	3259891	q21.3
rs575878375	rs575878375	1	151771250	G	A	T	0.000200	GL000016.1	3259892	q21.3
rs949598096	rs949598096	1	151771255	G	C	None	None	GL000016.1	3259897	q21.3
rs1045732025	rs1045732025	1	151771258	C	T	None	None	GL000016.1	3259900	q21.3
rs1010488009	rs1010488009	1	151771261	C	G	None	None	GL000016.1	3259903	q21.3
rs905184421	rs905184421	1	151771264	A	G	None	None	GL000016.1	3259906	q21.3
rs1164565900	rs1164565900	1	151771275	C	T	None	None	GL000016.1	3259917	q21.3
rs1020155279	rs1020155279	1	151771277	C	K	None	None	GL000016.1	3259919	q21.3
rs1425307333	rs1425307333	1	151771285	C	T	None	None	GL000016.1	3259927	q21.3
rs116152106	rs116152106	1	151771297	C	T	T	0.001597	GL000016.1	3259939	q21.3
rs1037778472	rs1037778472	1	151771298	G	A	None	None	GL000016.1	3259940	q21.3
rs1288690777	rs1288690777	1	151771299	C	T	None	None	GL000016.1	3259941	q21.3
rs1389160783	rs1389160783	1	151771300	A	G	None	None	GL000016.1	3259942	q21.3
rs1352181454	rs1352181454	1	151771305	A	Y	None	None	GL000016.1	3259947	q21.3
rs1228269673	rs1228269673	1	151771311	G	A	None	None	GL000016.1	3259953	q21.3
rs375101378	rs375101378	1	151771312	G	T	T	0.013578	GL000016.1	3259954	q21.3
rs1285515796	rs1285515796	1	151771319	G	C	None	None	GL000016.1	3259961	q21.3
rs577741641	rs577741641	1	151771323	G	A	A	0.000200	GL000016.1	3259965	q21.3
rs1405931211	rs1405931211	1	151771328	C	T	None	None	GL000016.1	3259970	q21.3
rs747345199	rs747345199	1	151771335	C	T	None	None	GL000016.1	3259977	q21.3
rs866342659	rs866342659	1	151771336	G	A	None	None	GL000016.1	3259978	q21.3
rs1321807203	rs1321807203	1	151771338	C	T	None	None	GL000016.1	3259980	q21.3
rs1402566950	rs1402566950	1	151771340	G	C	None	None	GL000016.1	3259982	q21.3
rs1385708905	rs1385708905	1	151771342	C	T	None	None	GL000016.1	3259984	q21.3
rs1159095972	rs1159095972	1	151771349	G	A	None	None	GL000016.1	3259991	q21.3
rs1032326592	rs1032326592	1	151771353	C	T	None	None	GL000016.1	3259995	q21.3
rs367930201	rs367930201	1	151771355	A	G	None	None	GL000016.1	3259997	q21.3
rs955200910	rs955200910	1	151771365	C	T	None	None	GL000016.1	3260007	q21.3
rs1409493450	rs1409493450	1	151771381	A	G	None	None	GL000016.1	3260023	q21.3
rs959380711	rs959380711	1	151771388	G	A	None	None	GL000016.1	3260030	q21.3
rs540220546	rs540220546	1	151771392	C	T	T	0.000200	GL000016.1	3260034	q21.3
rs1008140307	rs1008140307	1	151771393	G	A	None	None	GL000016.1	3260035	q21.3
rs1196265705	rs1196265705	1	151771395	G	A	None	None	GL000016.1	3260037	q21.3
rs1018649749	rs1018649749	1	151771396	A	T	None	None	GL000016.1	3260038	q21.3
rs35535401	rs35535401	1	151771400	-	G	None	None	GL000016.1	3260042	q21.3
rs949542376	rs949542376	1	151771409	A	G	None	None	GL000016.1	3260051	q21.3
rs984015582	rs984015582	1	151771427	A	G	None	None	GL000016.1	3260069	q21.3
rs1284282273	rs1284282273	1	151771431	T	C	None	None	GL000016.1	3260073	q21.3
rs560229510	rs560229510	1	151771439	A	C	C	0.000200	GL000016.1	3260081	q21.3
rs1208659342	rs1208659342	1	151771445	G	C	None	None	GL000016.1	3260087	q21.3
rs979533876	rs979533876	1	151771446	G	A	None	None	GL000016.1	3260088	q21.3
rs924961216	rs924961216	1	151771465	T	C	None	None	GL000016.1	3260107	q21.3
rs529198260	rs529198260	1	151771476	G	T	T	0.000200	GL000016.1	3260118	q21.3
rs987850902	rs987850902	1	151771478	G	A	None	None	GL000016.1	3260120	q21.3
rs942267962	rs942267962	1	151771480	A	G	None	None	GL000016.1	3260122	q21.3
rs370031249	rs370031249	1	151771486	G	C	None	None	GL000016.1	3260128	q21.3
rs918050667	rs918050667	1	151771490	G	T	None	None	GL000016.1	3260132	q21.3
rs1037933704	rs1037933704	1	151771508	G	A	None	None	GL000016.1	3260150	q21.3
rs1273330851	rs1273330851	1	151771515	C	T	None	None	GL000016.1	3260157	q21.3
rs949588274	rs949588274	1	151771516	G	A	None	None	GL000016.1	3260158	q21.3
rs866881274	rs866881274	1	151771526	C	A	None	None	GL000016.1	3260168	q21.3
rs1433094718	rs1433094718	1	151771529	G	W	None	None	GL000016.1	3260171	q21.3
rs1045317963	rs1045317963	1	151771539	C	T	None	None	GL000016.1	3260181	q21.3
rs900147352	rs900147352	1	151771545	C	G	None	None	GL000016.1	3260187	q21.3
rs1455706716	rs1455706716	1	151771546	C	T	None	None	GL000016.1	3260188	q21.3
rs1381871236	rs1381871236	1	151771552	C	A	None	None	GL000016.1	3260194	q21.3
rs926892046	rs926892046	1	151771553	C	T	None	None	GL000016.1	3260195	q21.3
rs1178467707	rs1178467707	1	151771555	G	C	None	None	GL000016.1	3260197	q21.3
rs1396970964	rs1396970964	1	151771557	C	A	None	None	GL000016.1	3260199	q21.3
rs1424152751	rs1424152751	1	151771560	-	CCCCACTCT	None	None	GL000016.1	3260202	q21.3
rs1170464276	rs1170464276	1	151771564	GT	-	None	None	GL000016.1	3260206	q21.3
rs1476154067	rs1476154067	1	151771564	G	C	None	None	GL000016.1	3260206	q21.3
rs1242337046	rs1242337046	1	151771578	C	T	None	None	GL000016.1	3260220	q21.3
rs1187451119	rs1187451119	1	151771590	C	A	None	None	GL000016.1	3260232	q21.3
rs548961492	rs548961492	1	151771591	C	T	T	0.000399	GL000016.1	3260233	q21.3
rs942310347	rs942310347	1	151771593	C	T	None	None	GL000016.1	3260235	q21.3
rs35127879	rs35127879	1	151771594	-	C	None	None	GL000016.1	3260236	q21.3
rs1363224521	rs1363224521	1	151771609	C	T	None	None	GL000016.1	3260251	q21.3
rs372333902	rs372333902	1	151771622	C	T	None	None	GL000016.1	3260264	q21.3
rs115141734	rs115141734	1	151771623	G	A	A	0.004792	GL000016.1	3260265	q21.3
rs777149977	rs777149977	1	151771629	C	A	None	None	GL000016.1	3260271	q21.3
rs897832779	rs897832779	1	151771647	A	G	None	None	GL000016.1	3260289	q21.3
rs1340400433	rs1340400433	1	151771648	CCT	-	None	None	GL000016.1	3260290	q21.3
rs769168478	rs769168478	1	151771648	C	T	None	None	GL000016.1	3260290	q21.3
rs1297119798	rs1297119798	1	151771652	C	T	None	None	GL000016.1	3260294	q21.3
rs929343218	rs929343218	1	151771656	G	A	None	None	GL000016.1	3260298	q21.3
rs11586691	rs11586691	1	151771667	T	C	C	0.428315	GL000016.1	3260309	q21.3
rs1020524419	rs1020524419	1	151771668	G	A	None	None	GL000016.1	3260310	q21.3
rs1484149715	rs1484149715	1	151771672	C	T	None	None	GL000016.1	3260314	q21.3
rs890962861	rs890962861	1	151771679	C	W	None	None	GL000016.1	3260321	q21.3
rs1008504417	rs1008504417	1	151771680	G	A	None	None	GL000016.1	3260322	q21.3
rs1411439695	rs1411439695	1	151771683	C	T	None	None	GL000016.1	3260325	q21.3
rs550697217	rs550697217	1	151771689	G	T	T	0.000200	GL000016.1	3260331	q21.3
rs191064930	rs191064930	1	151771690	A	T	T	0.000200	GL000016.1	3260332	q21.3
rs1000090678	rs1000090678	1	151771710	G	C	None	None	GL000016.1	3260352	q21.3
rs1034282587	rs1034282587	1	151771719	C	A	None	None	GL000016.1	3260361	q21.3
rs959327313	rs959327313	1	151771722	C	T	None	None	GL000016.1	3260364	q21.3
rs1012666878	rs1012666878	1	151771724	G	C	None	None	GL000016.1	3260366	q21.3
rs1236226496	rs1236226496	1	151771728	A	G	None	None	GL000016.1	3260370	q21.3
rs1452008726	rs1452008726	1	151771732	A	G	None	None	GL000016.1	3260374	q21.3
rs1025017269	rs1025017269	1	151771733	C	T	None	None	GL000016.1	3260375	q21.3
rs770263527	rs770263527	1	151771734	A	T	None	None	GL000016.1	3260376	q21.3
rs971204827	rs971204827	1	151771738	G	T	None	None	GL000016.1	3260380	q21.3
rs1226403843	rs1226403843	1	151771746	A	T	None	None	GL000016.1	3260388	q21.3
rs1361705200	rs1361705200	1	151771748	T	C	None	None	GL000016.1	3260390	q21.3
rs983576329	rs983576329	1	151771758	A	G	None	None	GL000016.1	3260400	q21.3
rs1227808734	rs1227808734	1	151771759	G	A	None	None	GL000016.1	3260401	q21.3
rs1378425909	rs1378425909	1	151771763	A	C	None	None	GL000016.1	3260405	q21.3
rs1300988455	rs1300988455	1	151771769	C	R	None	None	GL000016.1	3260411	q21.3
rs1432079775	rs1432079775	1	151771786	G	A	None	None	GL000016.1	3260428	q21.3
rs1000806238	rs1000806238	1	151771794	G	C	None	None	GL000016.1	3260436	q21.3
rs908011415	rs908011415	1	151771796	G	A	None	None	GL000016.1	3260438	q21.3
rs141530403	rs141530403	1	151771814	C	T	T	0.000799	GL000016.1	3260456	q21.3
rs775472469	rs775472469	1	151771815	G	A	None	None	GL000016.1	3260457	q21.3
rs1366895921	rs1366895921	1	151771816	C	G	None	None	GL000016.1	3260458	q21.3
rs922189777	rs922189777	1	151771820	G	A	None	None	GL000016.1	3260462	q21.3
rs1422715526	rs1422715526	1	151771824	A	T	None	None	GL000016.1	3260466	q21.3
rs1412321941	rs1412321941	1	151771827	C	A	None	None	GL000016.1	3260469	q21.3
rs1179425885	rs1179425885	1	151771828	T	C	None	None	GL000016.1	3260470	q21.3
rs33911740	rs33911740	1	151771829	A	S	G	0.302316	GL000016.1	3260471	q21.3
rs1203292489	rs1203292489	1	151771832	G	A	None	None	GL000016.1	3260474	q21.3
rs1024718759	rs1024718759	1	151771833	C	T	None	None	GL000016.1	3260475	q21.3
rs764279577	rs764279577	1	151771834	G	W	None	None	GL000016.1	3260476	q21.3
rs1319972337	rs1319972337	1	151771839	A	T	None	None	GL000016.1	3260481	q21.3
rs1310524795	rs1310524795	1	151771842	G	C	None	None	GL000016.1	3260484	q21.3
rs981376757	rs981376757	1	151771850	G	A	None	None	GL000016.1	3260492	q21.3
rs774568167	rs774568167	1	151771852	G	A	None	None	GL000016.1	3260494	q21.3
rs182798587	rs182798587	1	151771853	C	T	T	0.002196	GL000016.1	3260495	q21.3
rs1287412060	rs1287412060	1	151771854	C	A	None	None	GL000016.1	3260496	q21.3
rs1367062125	rs1367062125	1	151771856	C	T	None	None	GL000016.1	3260498	q21.3
rs973687310	rs973687310	1	151771857	G	A	None	None	GL000016.1	3260499	q21.3
rs919250775	rs919250775	1	151771863	C	T	None	None	GL000016.1	3260505	q21.3
rs1457000735	rs1457000735	1	151771871	C	G	None	None	GL000016.1	3260513	q21.3
rs760420159	rs760420159	1	151771873	C	G	None	None	GL000016.1	3260515	q21.3
rs1408581442	rs1408581442	1	151771878	CCT	-	None	None	GL000016.1	3260520	q21.3
rs1217541240	rs1217541240	1	151771879	C	T	None	None	GL000016.1	3260521	q21.3
rs1458172608	rs1458172608	1	151771880	T	A	None	None	GL000016.1	3260522	q21.3
rs1000040110	rs1000040110	1	151771881	C	W	None	None	GL000016.1	3260523	q21.3
rs929330059	rs929330059	1	151771885	C	T	None	None	GL000016.1	3260527	q21.3
rs187481116	rs187481116	1	151771886	G	A	A	0.000399	GL000016.1	3260528	q21.3
rs1313823622	rs1313823622	1	151771888	CTCCT	-	None	None	GL000016.1	3260530	q21.3
rs1190790199	rs1190790199	1	151771890	C	A	None	None	GL000016.1	3260532	q21.3
rs1051827989	rs1051827989	1	151771891	C	T	None	None	GL000016.1	3260533	q21.3
rs1204083270	rs1204083270	1	151771908	C	T	None	None	GL000016.1	3260550	q21.3
rs890571056	rs890571056	1	151771911	C	T	None	None	GL000016.1	3260553	q21.3
rs894396711	rs894396711	1	151771912	T	-	None	None	GL000016.1	3260554	q21.3
rs1463352312	rs1463352312	1	151771916	T	C	None	None	GL000016.1	3260558	q21.3
rs1014199231	rs1014199231	1	151771918	C	T	None	None	GL000016.1	3260560	q21.3
rs1329847126	rs1329847126	1	151771919	C	T	None	None	GL000016.1	3260561	q21.3
rs1267412451	rs1267412451	1	151771920	A	G	None	None	GL000016.1	3260562	q21.3
rs1226399735	rs1226399735	1	151771921	G	A	None	None	GL000016.1	3260563	q21.3
rs1347122593	rs1347122593	1	151771935	G	C	None	None	GL000016.1	3260577	q21.3
rs1301577192	rs1301577192	1	151771937	T	C	None	None	GL000016.1	3260579	q21.3
rs1385825565	rs1385825565	1	151771942	T	C	None	None	GL000016.1	3260584	q21.3
rs943482451	rs943482451	1	151771947	C	T	None	None	GL000016.1	3260589	q21.3
rs1210271661	rs1210271661	1	151771952	G	A	None	None	GL000016.1	3260594	q21.3
rs766229482	rs766229482	1	151771954	T	G	None	None	GL000016.1	3260596	q21.3
rs1435175435	rs1435175435	1	151771961	A	G	None	None	GL000016.1	3260603	q21.3
rs1388615591	rs1388615591	1	151771968	CTT	-	None	None	GL000016.1	3260610	q21.3
rs1157554086	rs1157554086	1	151771971	C	A	None	None	GL000016.1	3260613	q21.3
rs1471178838	rs1471178838	1	151771975	T	C	None	None	GL000016.1	3260617	q21.3
rs1378524975	rs1378524975	1	151771978	G	A	None	None	GL000016.1	3260620	q21.3
rs753664607	rs753664607	1	151771997	T	C	None	None	GL000016.1	3260639	q21.3
rs1431591198	rs1431591198	1	151771998	T	A	None	None	GL000016.1	3260640	q21.3
rs116199815	rs116199815	1	151772000	G	C	C	0.000200	GL000016.1	3260642	q21.3
rs1005346413	rs1005346413	1	151772022	G	A	None	None	GL000016.1	3260664	q21.3
rs575943103	rs575943103	1	151772023	C	A	A	0.000200	GL000016.1	3260665	q21.3
rs1464481914	rs1464481914	1	151772030	A	G	None	None	GL000016.1	3260672	q21.3
rs765265795	rs765265795	1	151772043	C	T	None	None	GL000016.1	3260685	q21.3
rs570660934	rs570660934	1	151772047	C	T	None	None	GL000016.1	3260689	q21.3
rs1247388380	rs1247388380	1	151772048	C	T	None	None	GL000016.1	3260690	q21.3
rs1206694467	rs1206694467	1	151772050	A	G	None	None	GL000016.1	3260692	q21.3
rs1325449693	rs1325449693	1	151772052	C	T	None	None	GL000016.1	3260694	q21.3
rs1256307949	rs1256307949	1	151772054	-	G	None	None	GL000016.1	3260696	q21.3
rs752209408	rs752209408	1	151772057	G	T	None	None	GL000016.1	3260699	q21.3
rs1310136856	rs1310136856	1	151772076	C	T	None	None	GL000016.1	3260718	q21.3
rs191286051	rs191286051	1	151772084	C	T	T	0.003994	GL000016.1	3260726	q21.3
rs557932593	rs557932593	1	151772085	G	A	A	0.000399	GL000016.1	3260727	q21.3
rs777291576	rs777291576	1	151772087	A	G	None	None	GL000016.1	3260729	q21.3
rs1410281300	rs1410281300	1	151772088	G	A	None	None	GL000016.1	3260730	q21.3
rs973539436	rs973539436	1	151772091	A	C	None	None	GL000016.1	3260733	q21.3
rs538609712	rs538609712	1	151772107	T	C	None	None	GL000016.1	3260749	q21.3
rs892130725	rs892130725	1	151772108	G	A	None	None	GL000016.1	3260750	q21.3
rs1454997243	rs1454997243	1	151772110	A	C	None	None	GL000016.1	3260752	q21.3
rs1009212093	rs1009212093	1	151772112	T	C	None	None	GL000016.1	3260754	q21.3
rs1024667078	rs1024667078	1	151772118	C	T	None	None	GL000016.1	3260760	q21.3
rs1464845958	rs1464845958	1	151772124	C	A	None	None	GL000016.1	3260766	q21.3
rs573865041	rs573865041	1	151772128	G	A	None	None	GL000016.1	3260770	q21.3
rs1375049656	rs1375049656	1	151772130	A	T	None	None	GL000016.1	3260772	q21.3
rs150870172	rs150870172	1	151772142	G	A	A	0.006989	GL000016.1	3260784	q21.3
rs1448967255	rs1448967255	1	151772143	A	G	None	None	GL000016.1	3260785	q21.3
rs539909803	rs539909803	1	151772160	G	T	T	0.000200	GL000016.1	3260802	q21.3
rs1321542971	rs1321542971	1	151772164	G	-	None	None	GL000016.1	3260806	q21.3
rs553733517	rs553733517	1	151772172	C	T	T	0.002196	GL000016.1	3260814	q21.3
rs1443998272	rs1443998272	1	151772173	T	C	None	None	GL000016.1	3260815	q21.3
rs757637104	rs757637104	1	151772183	C	A	None	None	GL000016.1	3260825	q21.3
rs1034228866	rs1034228866	1	151772209	T	C	None	None	GL000016.1	3260851	q21.3
rs963612604	rs963612604	1	151772218	C	T	None	None	GL000016.1	3260860	q21.3
rs75906437	rs75906437	1	151772221	C	T	T	0.180112	GL000016.1	3260863	q21.3
rs1252738035	rs1252738035	1	151772224	C	A	None	None	GL000016.1	3260866	q21.3
rs925697432	rs925697432	1	151772225	C	G	None	None	GL000016.1	3260867	q21.3
rs1340860686	rs1340860686	1	151772230	C	T	None	None	GL000016.1	3260872	q21.3
rs1294684701	rs1294684701	1	151772231	C	G	None	None	GL000016.1	3260873	q21.3
rs1247528880	rs1247528880	1	151772233	C	T	None	None	GL000016.1	3260875	q21.3
rs746199868	rs746199868	1	151772242	G	A	None	None	GL000016.1	3260884	q21.3
rs1232301981	rs1232301981	1	151772255	C	K	None	None	GL000016.1	3260897	q21.3
rs766415590	rs766415590	1	151772263	T	C	None	None	GL000016.1	3260905	q21.3
rs1394694292	rs1394694292	1	151772275	C	A	None	None	GL000016.1	3260917	q21.3
rs1055631015	rs1055631015	1	151772278	C	A	None	None	GL000016.1	3260920	q21.3
rs1399034563	rs1399034563	1	151772281	C	T	None	None	GL000016.1	3260923	q21.3
rs919531067	rs919531067	1	151772282	G	W	None	None	GL000016.1	3260924	q21.3
rs770351631	rs770351631	1	151772315	T	G	None	None	GL000016.1	3260957	q21.3
rs139346587	rs139346587	1	151772316	T	C	C	0.001997	GL000016.1	3260958	q21.3
rs1326893725	rs1326893725	1	151772325	T	C	None	None	GL000016.1	3260967	q21.3
rs562429567	rs562429567	1	151772336	A	G	G	0.000200	GL000016.1	3260978	q21.3
rs780595063	rs780595063	1	151772344	T	C	None	None	GL000016.1	3260986	q21.3
rs1263250338	rs1263250338	1	151772345	C	A	None	None	GL000016.1	3260987	q21.3
rs753442997	rs753442997	1	151772351	C	T	None	None	GL000016.1	3260993	q21.3
rs768744660	rs768744660	1	151772352	G	A	None	None	GL000016.1	3260994	q21.3
rs1004887199	rs1004887199	1	151772353	C	A	None	None	GL000016.1	3260995	q21.3
rs1253633334	rs1253633334	1	151772359	T	A	None	None	GL000016.1	3261001	q21.3
rs1014917403	rs1014917403	1	151772360	G	A	None	None	GL000016.1	3261002	q21.3
rs899247445	rs899247445	1	151772362	T	C	None	None	GL000016.1	3261004	q21.3
rs994909851	rs994909851	1	151772375	T	C	None	None	GL000016.1	3261017	q21.3
rs531433029	rs531433029	1	151772379	G	A	A	0.000200	GL000016.1	3261021	q21.3
rs1211161825	rs1211161825	1	151772384	G	-	None	None	GL000016.1	3261026	q21.3
rs183091818	rs183091818	1	151772386	G	A	A	0.000200	GL000016.1	3261028	q21.3
rs774459408	rs774459408	1	151772403	T	A	None	None	GL000016.1	3261045	q21.3
rs762176100	rs762176100	1	151772404	G	T	None	None	GL000016.1	3261046	q21.3
rs564694884	rs564694884	1	151772405	G	C	C	0.001398	GL000016.1	3261047	q21.3
rs1243185428	rs1243185428	1	151772407	T	C	None	None	GL000016.1	3261049	q21.3
rs145483621	rs145483621	1	151772411	C	W	T	0.001797	GL000016.1	3261053	q21.3
rs1409593795	rs1409593795	1	151772414	G	C	None	None	GL000016.1	3261056	q21.3
rs12040549	rs12040549	1	151772419	A	G	G	0.235024	GL000016.1	3261061	q21.3
rs1305159236	rs1305159236	1	151772427	T	C	None	None	GL000016.1	3261069	q21.3
rs1413371413	rs1413371413	1	151772431	G	-	None	None	GL000016.1	3261073	q21.3
rs1009452592	rs1009452592	1	151772436	C	T	None	None	GL000016.1	3261078	q21.3
rs967411064	rs967411064	1	151772452	G	T	None	None	GL000016.1	3261094	q21.3
rs1403775124	rs1403775124	1	151772454	T	C	None	None	GL000016.1	3261096	q21.3
rs566872369	rs566872369	1	151772455	C	T	T	0.001597	GL000016.1	3261097	q21.3
rs906206151	rs906206151	1	151772456	G	A	None	None	GL000016.1	3261098	q21.3
rs1002353033	rs1002353033	1	151772474	G	A	None	None	GL000016.1	3261116	q21.3
rs10888435	rs10888435	1	151772475	A	G	G	0.289936	GL000016.1	3261117	q21.3
rs991252965	rs991252965	1	151772485	T	G	None	None	GL000016.1	3261127	q21.3
rs1321225811	rs1321225811	1	151772498	A	T	None	None	GL000016.1	3261140	q21.3
rs187689263	rs187689263	1	151772511	C	K	T	0.000200	GL000016.1	3261153	q21.3
rs569568994	rs569568994	1	151772512	C	T	T	0.000200	GL000016.1	3261154	q21.3
rs1411456126	rs1411456126	1	151772516	G	A	None	None	GL000016.1	3261158	q21.3
rs949920723	rs949920723	1	151772524	T	C	None	None	GL000016.1	3261166	q21.3
rs759394983	rs759394983	1	151772533	C	G	None	None	GL000016.1	3261175	q21.3
rs887027029	rs887027029	1	151772536	C	T	None	None	GL000016.1	3261178	q21.3
rs1026495535	rs1026495535	1	151772537	G	M	None	None	GL000016.1	3261179	q21.3
rs147269832	rs147269832	1	151772541	A	G	G	0.013578	GL000016.1	3261183	q21.3
rs1226309761	rs1226309761	1	151772542	T	C	None	None	GL000016.1	3261184	q21.3
rs192352936	rs192352936	1	151772547	G	A	A	0.000998	GL000016.1	3261189	q21.3
rs911849219	rs911849219	1	151772549	G	T	None	None	GL000016.1	3261191	q21.3
rs116551268	rs116551268	1	151772561	C	T	T	0.011781	GL000016.1	3261203	q21.3
rs994858992	rs994858992	1	151772562	G	A	None	None	GL000016.1	3261204	q21.3
rs1203724526	rs1203724526	1	151772563	G	C	None	None	GL000016.1	3261205	q21.3
rs1029048135	rs1029048135	1	151772573	T	C	None	None	GL000016.1	3261215	q21.3
rs975231170	rs975231170	1	151772578	G	T	None	None	GL000016.1	3261220	q21.3
rs1173983134	rs1173983134	1	151772581	G	A	None	None	GL000016.1	3261223	q21.3
rs1250260930	rs1250260930	1	151772588	C	T	None	None	GL000016.1	3261230	q21.3
rs533911185	rs533911185	1	151772593	C	T	T	0.000399	GL000016.1	3261235	q21.3
rs889250444	rs889250444	1	151772610	G	T	None	None	GL000016.1	3261252	q21.3
rs1009071032	rs1009071032	1	151772611	C	T	None	None	GL000016.1	3261253	q21.3
rs926083731	rs926083731	1	151772633	A	G	None	None	GL000016.1	3261275	q21.3
rs113762352	rs113762352	1	151772634	T	C	C	0.011781	GL000016.1	3261276	q21.3
rs1183019495	rs1183019495	1	151772635	T	G	None	None	GL000016.1	3261277	q21.3
rs1237306564	rs1237306564	1	151772639	A	T	None	None	GL000016.1	3261281	q21.3
rs1472001045	rs1472001045	1	151772641	A	C	None	None	GL000016.1	3261283	q21.3
rs1053522530	rs1053522530	1	151772644	T	S	None	None	GL000016.1	3261286	q21.3
rs1220176251	rs1220176251	1	151772648	C	T	None	None	GL000016.1	3261290	q21.3
rs1344654443	rs1344654443	1	151772650	A	G	None	None	GL000016.1	3261292	q21.3
rs1414719199	rs1414719199	1	151772654	G	A	None	None	GL000016.1	3261296	q21.3
rs977700371	rs977700371	1	151772671	G	M	None	None	GL000016.1	3261313	q21.3
rs1429202496	rs1429202496	1	151772674	C	T	None	None	GL000016.1	3261316	q21.3
rs1321161106	rs1321161106	1	151772679	G	A	None	None	GL000016.1	3261321	q21.3
rs957037416	rs957037416	1	151772682	A	G	None	None	GL000016.1	3261324	q21.3
rs1386186962	rs1386186962	1	151772684	ATAAC	-	None	None	GL000016.1	3261326	q21.3
rs1166744170	rs1166744170	1	151772685	T	C	None	None	GL000016.1	3261327	q21.3
rs1336008876	rs1336008876	1	151772686	A	G	None	None	GL000016.1	3261328	q21.3
rs1414811401	rs1414811401	1	151772694	T	C	None	None	GL000016.1	3261336	q21.3
rs1368667884	rs1368667884	1	151772695	G	A	None	None	GL000016.1	3261337	q21.3
rs991201935	rs991201935	1	151772718	A	G	None	None	GL000016.1	3261360	q21.3
rs1450818731	rs1450818731	1	151772738	C	G	None	None	GL000016.1	3261380	q21.3
rs1390194239	rs1390194239	1	151772759	G	A	None	None	GL000016.1	3261401	q21.3
rs867916140	rs867916140	1	151772776	G	A	None	None	GL000016.1	3261418	q21.3
rs1329434353	rs1329434353	1	151772783	T	C	None	None	GL000016.1	3261425	q21.3
rs1448278215	rs1448278215	1	151772793	G	A	None	None	GL000016.1	3261435	q21.3
rs751007976	rs751007976	1	151772798	T	C	None	None	GL000016.1	3261440	q21.3
rs915664329	rs915664329	1	151772799	A	G	None	None	GL000016.1	3261441	q21.3
rs949877818	rs949877818	1	151772802	G	A	None	None	GL000016.1	3261444	q21.3
rs913739659	rs913739659	1	151772803	G	A	None	None	GL000016.1	3261445	q21.3
rs1445541800	rs1445541800	1	151772806	G	C	None	None	GL000016.1	3261448	q21.3
rs1207495221	rs1207495221	1	151772813	G	M	None	None	GL000016.1	3261455	q21.3
rs1296883441	rs1296883441	1	151772817	C	G	None	None	GL000016.1	3261459	q21.3
rs573618694	rs573618694	1	151772822	G	A	A	0.001398	GL000016.1	3261464	q21.3
rs908399997	rs908399997	1	151772830	A	T	None	None	GL000016.1	3261472	q21.3
rs1285856348	rs1285856348	1	151772846	T	C	None	None	GL000016.1	3261488	q21.3
rs1448525628	rs1448525628	1	151772852	C	G	None	None	GL000016.1	3261494	q21.3
rs183947030	rs183947030	1	151772866	C	T	T	0.000200	GL000016.1	3261508	q21.3
rs556088918	rs556088918	1	151772867	T	G	G	0.000200	GL000016.1	3261509	q21.3
rs1431183358	rs1431183358	1	151772870	C	W	None	None	GL000016.1	3261512	q21.3
rs906187520	rs906187520	1	151772871	C	T	None	None	GL000016.1	3261513	q21.3
rs1271809515	rs1271809515	1	151772874	A	G	None	None	GL000016.1	3261516	q21.3
rs1001899209	rs1001899209	1	151772880	T	C	None	None	GL000016.1	3261522	q21.3
rs1182906974	rs1182906974	1	151772887	T	C	None	None	GL000016.1	3261529	q21.3
rs1472686234	rs1472686234	1	151772890	C	T	None	None	GL000016.1	3261532	q21.3
rs116120838	rs116120838	1	151772893	G	A	A	0.005192	GL000016.1	3261535	q21.3
rs1184613777	rs1184613777	1	151772899	C	T	None	None	GL000016.1	3261541	q21.3
rs1196934364	rs1196934364	1	151772910	A	G	None	None	GL000016.1	3261552	q21.3
rs1483543302	rs1483543302	1	151772913	C	-	None	None	GL000016.1	3261555	q21.3
rs1274173754	rs1274173754	1	151772916	G	C	None	None	GL000016.1	3261558	q21.3
rs567478267	rs567478267	1	151772920	A	C	None	None	GL000016.1	3261562	q21.3
rs1050431954	rs1050431954	1	151772921	T	C	None	None	GL000016.1	3261563	q21.3
rs1291969365	rs1291969365	1	151772930	G	C	None	None	GL000016.1	3261572	q21.3
rs994604934	rs994604934	1	151772936	G	C	None	None	GL000016.1	3261578	q21.3
rs1026448137	rs1026448137	1	151772939	G	T	None	None	GL000016.1	3261581	q21.3
rs1291279913	rs1291279913	1	151772940	G	A	None	None	GL000016.1	3261582	q21.3
rs35503748	rs35503748	1	151772947	G	-	None	None	GL000016.1	3261589	q21.3
rs1244002104	rs1244002104	1	151772950	A	G	None	None	GL000016.1	3261592	q21.3
rs1411420452	rs1411420452	1	151772954	A	C	None	None	GL000016.1	3261596	q21.3
rs889205337	rs889205337	1	151772958	G	C	None	None	GL000016.1	3261600	q21.3
rs187885857	rs187885857	1	151772960	C	T	T	0.000200	GL000016.1	3261602	q21.3
rs1449050766	rs1449050766	1	151772973	A	T	None	None	GL000016.1	3261615	q21.3
rs1460056146	rs1460056146	1	151772978	C	G	None	None	GL000016.1	3261620	q21.3
rs950871806	rs950871806	1	151772984	C	T	None	None	GL000016.1	3261626	q21.3
rs1009431857	rs1009431857	1	151772985	-	T	None	None	GL000016.1	3261627	q21.3
rs1009147742	rs1009147742	1	151772990	A	C	None	None	GL000016.1	3261632	q21.3
rs1392160239	rs1392160239	1	151772996	T	A	None	None	GL000016.1	3261638	q21.3
rs192606292	rs192606292	1	151773003	T	A	None	None	GL000016.1	3261645	q21.3
rs1019233966	rs1019233966	1	151773015	C	T	None	None	GL000016.1	3261657	q21.3
rs1475777435	rs1475777435	1	151773023	T	C	None	None	GL000016.1	3261665	q21.3
rs1168496829	rs1168496829	1	151773027	C	T	None	None	GL000016.1	3261669	q21.3
rs564757667	rs564757667	1	151773031	T	G	G	0.000200	GL000016.1	3261673	q21.3
rs111526870	rs111526870	1	151773035	C	W	T	0.005591	GL000016.1	3261677	q21.3
rs1412556452	rs1412556452	1	151773036	G	A	None	None	GL000016.1	3261678	q21.3
rs1251409405	rs1251409405	1	151773038	G	A	None	None	GL000016.1	3261680	q21.3
rs1180228775	rs1180228775	1	151773049	G	T	None	None	GL000016.1	3261691	q21.3
rs540753672	rs540753672	1	151773050	G	A	A	0.000200	GL000016.1	3261692	q21.3
rs1406397612	rs1406397612	1	151773058	-	AT	None	None	GL000016.1	3261700	q21.3
rs1247296300	rs1247296300	1	151773059	G	A	None	None	GL000016.1	3261701	q21.3
rs1220924036	rs1220924036	1	151773067	G	A	None	None	GL000016.1	3261709	q21.3
rs560360707	rs560360707	1	151773068	C	T	T	0.000200	GL000016.1	3261710	q21.3
rs1254062046	rs1254062046	1	151773072	T	C	None	None	GL000016.1	3261714	q21.3
rs1321114741	rs1321114741	1	151773075	G	A	None	None	GL000016.1	3261717	q21.3
rs1433954974	rs1433954974	1	151773086	A	G	None	None	GL000016.1	3261728	q21.3
rs1271175866	rs1271175866	1	151773087	G	A	None	None	GL000016.1	3261729	q21.3
rs925960160	rs925960160	1	151773088	T	C	None	None	GL000016.1	3261730	q21.3
rs1230049488	rs1230049488	1	151773093	A	T	None	None	GL000016.1	3261735	q21.3
rs529335586	rs529335586	1	151773100	C	T	T	0.000200	GL000016.1	3261742	q21.3
rs1287345277	rs1287345277	1	151773102	G	T	None	None	GL000016.1	3261744	q21.3
rs1033268573	rs1033268573	1	151773108	C	T	None	None	GL000016.1	3261750	q21.3
rs956985685	rs956985685	1	151773109	G	A	None	None	GL000016.1	3261751	q21.3
rs1274790569	rs1274790569	1	151773117	TA	-	None	None	GL000016.1	3261759	q21.3
rs144568764	rs144568764	1	151773118	A	K	G	0.003594	GL000016.1	3261760	q21.3
rs1012585014	rs1012585014	1	151773122	T	C	None	None	GL000016.1	3261764	q21.3
rs913729619	rs913729619	1	151773134	G	A	None	None	GL000016.1	3261776	q21.3
rs945250063	rs945250063	1	151773137	T	C	None	None	GL000016.1	3261779	q21.3
rs780457709	rs780457709	1	151773139	G	M	None	None	GL000016.1	3261781	q21.3
rs6681388	rs6681388	1	151773142	G	T	T	0.026358	GL000016.1	3261784	q21.3
rs971156792	rs971156792	1	151773150	G	A	None	None	GL000016.1	3261792	q21.3
rs532048308	rs532048308	1	151773151	C	T	T	0.000599	GL000016.1	3261793	q21.3
rs1521180	rs1521180	1	151773152	A	G	A	0.011781	GL000016.1	3261794	q21.3
rs937936801	rs937936801	1	151773155	G	C	None	None	GL000016.1	3261797	q21.3
rs1054772315	rs1054772315	1	151773158	T	C	None	None	GL000016.1	3261800	q21.3
rs12090995	rs12090995	1	151773160	G	A	A	0.043331	GL000016.1	3261802	q21.3
rs386635428	rs386635428	1	151773160	GA	AG	None	None	GL000016.1	3261802	q21.3
rs534117647	rs534117647	1	151773161	A	G	G	0.006190	GL000016.1	3261803	q21.3
rs1465191141	rs1465191141	1	151773166	C	T	None	None	GL000016.1	3261808	q21.3
rs12409493	rs12409493	1	151773167	G	A	A	0.276358	GL000016.1	3261809	q21.3
rs1236602695	rs1236602695	1	151773169	C	T	None	None	GL000016.1	3261811	q21.3
rs1178460387	rs1178460387	1	151773170	G	A	None	None	GL000016.1	3261812	q21.3
rs1313646227	rs1313646227	1	151773173	G	T	None	None	GL000016.1	3261815	q21.3
rs1047547954	rs1047547954	1	151773174	T	A	None	None	GL000016.1	3261816	q21.3
rs1301511912	rs1301511912	1	151773176	T	A	None	None	GL000016.1	3261818	q21.3
rs567250149	rs567250149	1	151773187	C	G	G	0.000200	GL000016.1	3261829	q21.3
rs535901285	rs535901285	1	151773191	C	G	G	0.001398	GL000016.1	3261833	q21.3
rs1368096712	rs1368096712	1	151773196	-	ACC	None	None	GL000016.1	3261838	q21.3
rs555740180	rs555740180	1	151773200	T	G	G	0.000200	GL000016.1	3261842	q21.3
rs1009094370	rs1009094370	1	151773201	C	T	None	None	GL000016.1	3261843	q21.3
rs562954107	rs562954107	1	151773215	C	A	None	None	GL000016.1	3261857	q21.3
rs1318210224	rs1318210224	1	151773231	C	T	None	None	GL000016.1	3261873	q21.3
rs866538142	rs866538142	1	151773232	C	T	None	None	GL000016.1	3261874	q21.3
rs1019602652	rs1019602652	1	151773233	G	A	None	None	GL000016.1	3261875	q21.3
rs1390314616	rs1390314616	1	151773234	G	C	None	None	GL000016.1	3261876	q21.3
rs1287547051	rs1287547051	1	151773248	G	A	None	None	GL000016.1	3261890	q21.3
rs1467884728	rs1467884728	1	151773249	C	G	None	None	GL000016.1	3261891	q21.3
rs1360011990	rs1360011990	1	151773255	C	G	None	None	GL000016.1	3261897	q21.3
rs1175581394	rs1175581394	1	151773259	G	A	None	None	GL000016.1	3261901	q21.3
rs1382320759	rs1382320759	1	151773267	G	A	None	None	GL000016.1	3261909	q21.3
rs900725464	rs900725464	1	151773268	C	G	None	None	GL000016.1	3261910	q21.3
rs575602883	rs575602883	1	151773273	C	T	T	0.000998	GL000016.1	3261915	q21.3
rs903315780	rs903315780	1	151773274	G	A	None	None	GL000016.1	3261916	q21.3
rs1032980109	rs1032980109	1	151773279	C	T	None	None	GL000016.1	3261921	q21.3
rs145100024	rs145100024	1	151773280	G	A	A	0.003994	GL000016.1	3261922	q21.3
rs748237086	rs748237086	1	151773284	G	A	None	None	GL000016.1	3261926	q21.3
rs1328993792	rs1328993792	1	151773286	T	C	None	None	GL000016.1	3261928	q21.3
rs1020348709	rs1020348709	1	151773295	G	T	None	None	GL000016.1	3261937	q21.3
rs558413907	rs558413907	1	151773296	C	W	A	0.000200	GL000016.1	3261938	q21.3
rs981936314	rs981936314	1	151773297	G	A	None	None	GL000016.1	3261939	q21.3
rs1270261086	rs1270261086	1	151773300	G	A	None	None	GL000016.1	3261942	q21.3
rs1299265160	rs1299265160	1	151773301	C	G	None	None	GL000016.1	3261943	q21.3
rs114847000	rs114847000	1	151773303	G	A	A	0.014377	GL000016.1	3261945	q21.3
rs1365167460	rs1365167460	1	151773306	C	T	None	None	GL000016.1	3261948	q21.3
rs1294025822	rs1294025822	1	151773307	G	A	None	None	GL000016.1	3261949	q21.3
rs971489129	rs971489129	1	151773314	G	A	None	None	GL000016.1	3261956	q21.3
rs1380291326	rs1380291326	1	151773318	C	T	None	None	GL000016.1	3261960	q21.3
rs1302502495	rs1302502495	1	151773320	G	A	None	None	GL000016.1	3261962	q21.3
rs1433018277	rs1433018277	1	151773326	A	G	None	None	GL000016.1	3261968	q21.3
rs1209348170	rs1209348170	1	151773330	G	A	None	None	GL000016.1	3261972	q21.3
rs1265404224	rs1265404224	1	151773331	C	R	None	None	GL000016.1	3261973	q21.3
rs540864419	rs540864419	1	151773340	T	G	G	0.000200	GL000016.1	3261982	q21.3
rs1453378163	rs1453378163	1	151773341	G	C	None	None	GL000016.1	3261983	q21.3
rs1157136775	rs1157136775	1	151773353	G	T	None	None	GL000016.1	3261995	q21.3
rs184473986	rs184473986	1	151773356	A	G	G	0.000399	GL000016.1	3261998	q21.3
rs991155058	rs991155058	1	151773357	T	A	None	None	GL000016.1	3261999	q21.3
rs369326971	rs369326971	1	151773358	C	T	None	None	GL000016.1	3262000	q21.3
rs1312585537	rs1312585537	1	151773363	G	A	None	None	GL000016.1	3262005	q21.3
rs373300125	rs373300125	1	151773364	C	T	None	None	GL000016.1	3262006	q21.3
rs377446471	rs377446471	1	151773365	G	A	None	None	GL000016.1	3262007	q21.3
rs1285300872	rs1285300872	1	151773368	C	T	None	None	GL000016.1	3262010	q21.3
rs1349378323	rs1349378323	1	151773369	T	G	None	None	GL000016.1	3262011	q21.3
rs1237294612	rs1237294612	1	151773372	G	M	None	None	GL000016.1	3262014	q21.3
rs80101530	rs80101530	1	151773375	G	C	C	0.003395	GL000016.1	3262017	q21.3
rs1353920692	rs1353920692	1	151773378	T	C	None	None	GL000016.1	3262020	q21.3
rs1209895022	rs1209895022	1	151773379	C	T	None	None	GL000016.1	3262021	q21.3
rs755895500	rs755895500	1	151773380	C	K	None	None	GL000016.1	3262022	q21.3
rs1443914189	rs1443914189	1	151773381	C	G	None	None	GL000016.1	3262023	q21.3
rs1250153198	rs1250153198	1	151773382	C	A	None	None	GL000016.1	3262024	q21.3
rs1247556054	rs1247556054	1	151773383	A	G	None	None	GL000016.1	3262025	q21.3
rs1188894570	rs1188894570	1	151773384	C	T	None	None	GL000016.1	3262026	q21.3
rs1521179	rs1521179	1	151773387	G	A	A	0.180112	GL000016.1	3262029	q21.3
rs749214529	rs749214529	1	151773388	G	M	None	None	GL000016.1	3262030	q21.3
rs1439190935	rs1439190935	1	151773396	A	G	None	None	GL000016.1	3262038	q21.3
rs1156886753	rs1156886753	1	151773400	CAGAAGAGCTTGG	-	None	None	GL000016.1	3262042	q21.3
rs149026173	rs149026173	1	151773401	A	C	None	None	GL000016.1	3262043	q21.3
rs1474380806	rs1474380806	1	151773402	G	A	None	None	GL000016.1	3262044	q21.3
rs375117714	rs375117714	1	151773407	G	A	None	None	GL000016.1	3262049	q21.3
rs745327352	rs745327352	1	151773412	G	A	None	None	GL000016.1	3262054	q21.3
rs771488421	rs771488421	1	151773415	G	A	None	None	GL000016.1	3262057	q21.3
rs138561660	rs138561660	1	151773416	T	C	None	None	GL000016.1	3262058	q21.3
rs775309274	rs775309274	1	151773421	C	T	None	None	GL000016.1	3262063	q21.3
rs760270741	rs760270741	1	151773422	G	M	None	None	GL000016.1	3262064	q21.3
rs768989876	rs768989876	1	151773427	C	T	None	None	GL000016.1	3262069	q21.3
rs900671848	rs900671848	1	151773430	C	G	None	None	GL000016.1	3262072	q21.3
rs1335633198	rs1335633198	1	151773432	A	G	None	None	GL000016.1	3262074	q21.3
rs985806717	rs985806717	1	151773433	G	A	None	None	GL000016.1	3262075	q21.3
rs769784811	rs769784811	1	151773434	A	G	None	None	GL000016.1	3262076	q21.3
rs777023320	rs777023320	1	151773435	G	A	None	None	GL000016.1	3262077	q21.3
rs996434502	rs996434502	1	151773436	T	G	None	None	GL000016.1	3262078	q21.3
rs200969208	rs200969208	1	151773443	C	T	None	None	GL000016.1	3262085	q21.3
rs765786385	rs765786385	1	151773454	C	T	None	None	GL000016.1	3262096	q21.3
rs750904019	rs750904019	1	151773455	G	A	None	None	GL000016.1	3262097	q21.3
rs763021014	rs763021014	1	151773468	G	M	None	None	GL000016.1	3262110	q21.3
rs368074888	rs368074888	1	151773474	G	M	None	None	GL000016.1	3262116	q21.3
rs755300233	rs755300233	1	151773475	G	A	None	None	GL000016.1	3262117	q21.3
rs777680110	rs777680110	1	151773480	G	A	None	None	GL000016.1	3262122	q21.3
rs753744404	rs753744404	1	151773485	G	A	None	None	GL000016.1	3262127	q21.3
rs371893410	rs371893410	1	151773493	C	T	None	None	GL000016.1	3262135	q21.3
rs1240172471	rs1240172471	1	151773496	C	-	None	None	GL000016.1	3262138	q21.3
rs377034052	rs377034052	1	151773496	C	W	None	None	GL000016.1	3262138	q21.3
rs745825158	rs745825158	1	151773497	C	T	None	None	GL000016.1	3262139	q21.3
rs201810757	rs201810757	1	151773498	T	C	None	None	GL000016.1	3262140	q21.3
rs1253568634	rs1253568634	1	151773500	T	A	None	None	GL000016.1	3262142	q21.3
rs779482005	rs779482005	1	151773502	C	A	None	None	GL000016.1	3262144	q21.3
rs746645285	rs746645285	1	151773504	C	T	None	None	GL000016.1	3262146	q21.3
rs768367928	rs768367928	1	151773505	T	G	None	None	GL000016.1	3262147	q21.3
rs765086806	rs765086806	1	151773512	A	-	None	None	GL000016.1	3262154	q21.3
rs377742453	rs377742453	1	151773514	A	C	None	None	GL000016.1	3262156	q21.3
rs370859885	rs370859885	1	151773516	G	C	None	None	GL000016.1	3262158	q21.3
rs762105323	rs762105323	1	151773518	C	T	None	None	GL000016.1	3262160	q21.3
rs770146846	rs770146846	1	151773523	A	T	None	None	GL000016.1	3262165	q21.3
rs773727901	rs773727901	1	151773531	G	A	None	None	GL000016.1	3262173	q21.3
rs763390767	rs763390767	1	151773533	A	G	None	None	GL000016.1	3262175	q21.3
rs766459318	rs766459318	1	151773542	C	A	None	None	GL000016.1	3262184	q21.3
rs774334707	rs774334707	1	151773547	G	A	None	None	GL000016.1	3262189	q21.3
rs113544014	rs113544014	1	151773549	G	A	A	0.005791	GL000016.1	3262191	q21.3
rs369743932	rs369743932	1	151773551	G	M	None	None	GL000016.1	3262193	q21.3
rs767791413	rs767791413	1	151773553	A	C	None	None	GL000016.1	3262195	q21.3
rs752973564	rs752973564	1	151773566	C	W	None	None	GL000016.1	3262208	q21.3
rs531705100	rs531705100	1	151773567	G	A	A	0.000200	GL000016.1	3262209	q21.3
rs764966255	rs764966255	1	151773571	G	M	None	None	GL000016.1	3262213	q21.3
rs1209261912	rs1209261912	1	151773577	A	G	None	None	GL000016.1	3262219	q21.3
rs971429285	rs971429285	1	151773581	T	S	None	None	GL000016.1	3262223	q21.3
rs1265571337	rs1265571337	1	151773583	G	T	None	None	GL000016.1	3262225	q21.3
rs112662394	rs112662394	1	151773588	A	C	C	0.000200	GL000016.1	3262230	q21.3
rs1200038776	rs1200038776	1	151773589	C	W	None	None	GL000016.1	3262231	q21.3
rs758310973	rs758310973	1	151773592	C	G	None	None	GL000016.1	3262234	q21.3
rs779616310	rs779616310	1	151773595	C	T	None	None	GL000016.1	3262237	q21.3
rs1334200315	rs1334200315	1	151773596	T	C	None	None	GL000016.1	3262238	q21.3
rs746576116	rs746576116	1	151773603	A	S	None	None	GL000016.1	3262245	q21.3
rs893338622	rs893338622	1	151773603	-	A	None	None	GL000016.1	3262245	q21.3
rs565420704	rs565420704	1	151773604	A	C	C	0.000399	GL000016.1	3262246	q21.3
rs780752949	rs780752949	1	151773605	A	G	None	None	GL000016.1	3262247	q21.3
rs1392447704	rs1392447704	1	151773610	G	A	None	None	GL000016.1	3262252	q21.3
rs374430750	rs374430750	1	151773612	C	W	None	None	GL000016.1	3262254	q21.3
rs773496758	rs773496758	1	151773614	C	T	None	None	GL000016.1	3262256	q21.3
rs749770854	rs749770854	1	151773621	C	A	None	None	GL000016.1	3262263	q21.3
rs1344007146	rs1344007146	1	151773628	A	G	None	None	GL000016.1	3262270	q21.3
rs370036064	rs370036064	1	151773629	C	T	None	None	GL000016.1	3262271	q21.3
rs374560086	rs374560086	1	151773630	G	A	None	None	GL000016.1	3262272	q21.3
rs1315361800	rs1315361800	1	151773631	G	T	None	None	GL000016.1	3262273	q21.3
rs1334015141	rs1334015141	1	151773632	T	-	None	None	GL000016.1	3262274	q21.3
rs759623842	rs759623842	1	151773635	T	C	None	None	GL000016.1	3262277	q21.3
rs767738214	rs767738214	1	151773636	G	T	None	None	GL000016.1	3262278	q21.3
rs1489497792	rs1489497792	1	151773642	G	A	None	None	GL000016.1	3262284	q21.3
rs959503922	rs959503922	1	151773654	G	T	None	None	GL000016.1	3262296	q21.3
rs763903194	rs763903194	1	151773656	C	K	None	None	GL000016.1	3262298	q21.3
rs751136248	rs751136248	1	151773657	G	A	None	None	GL000016.1	3262299	q21.3
rs1487540110	rs1487540110	1	151773666	T	G	None	None	GL000016.1	3262308	q21.3
rs1196250111	rs1196250111	1	151773673	T	C	None	None	GL000016.1	3262315	q21.3
rs1045061249	rs1045061249	1	151773677	T	G	None	None	GL000016.1	3262319	q21.3
rs765052995	rs765052995	1	151773684	C	G	None	None	GL000016.1	3262326	q21.3
rs1212309290	rs1212309290	1	151773686	G	A	None	None	GL000016.1	3262328	q21.3
rs1466539994	rs1466539994	1	151773688	C	T	None	None	GL000016.1	3262330	q21.3
rs1423684564	rs1423684564	1	151773691	G	C	None	None	GL000016.1	3262333	q21.3
rs761299522	rs761299522	1	151773697	A	G	None	None	GL000016.1	3262339	q21.3
rs781098662	rs781098662	1	151773706	T	-	None	None	GL000016.1	3262348	q21.3
rs1369766045	rs1369766045	1	151773708	C	-	None	None	GL000016.1	3262350	q21.3
rs750255486	rs750255486	1	151773709	C	T	None	None	GL000016.1	3262351	q21.3
rs920536389	rs920536389	1	151773710	C	T	None	None	GL000016.1	3262352	q21.3
rs758347838	rs758347838	1	151773713	C	W	None	None	GL000016.1	3262355	q21.3
rs751499899	rs751499899	1	151773714	G	A	None	None	GL000016.1	3262356	q21.3
rs1223564960	rs1223564960	1	151773715	A	G	None	None	GL000016.1	3262357	q21.3
rs754441682	rs754441682	1	151773717	A	T	None	None	GL000016.1	3262359	q21.3
rs780701522	rs780701522	1	151773718	T	C	None	None	GL000016.1	3262360	q21.3
rs1354755550	rs1354755550	1	151773722	T	C	None	None	GL000016.1	3262364	q21.3
rs747775458	rs747775458	1	151773725	C	T	None	None	GL000016.1	3262367	q21.3
rs559924179	rs559924179	1	151773728	C	T	None	None	GL000016.1	3262370	q21.3
rs755761878	rs755761878	1	151773730	C	T	None	None	GL000016.1	3262372	q21.3
rs1276800477	rs1276800477	1	151773731	A	C	None	None	GL000016.1	3262373	q21.3
rs1323620446	rs1323620446	1	151773735	A	G	None	None	GL000016.1	3262377	q21.3
rs778195617	rs778195617	1	151773737	A	G	None	None	GL000016.1	3262379	q21.3
rs190062056	rs190062056	1	151773738	G	A	A	0.000200	GL000016.1	3262380	q21.3
rs771331692	rs771331692	1	151773739	G	A	None	None	GL000016.1	3262381	q21.3
rs1351697903	rs1351697903	1	151773740	C	T	None	None	GL000016.1	3262382	q21.3
rs1219265876	rs1219265876	1	151773742	C	T	None	None	GL000016.1	3262384	q21.3
rs141742830	rs141742830	1	151773748	T	C	None	None	GL000016.1	3262390	q21.3
rs1483127913	rs1483127913	1	151773750	C	T	None	None	GL000016.1	3262392	q21.3
rs746401391	rs746401391	1	151773751	C	T	None	None	GL000016.1	3262393	q21.3
rs200784124	rs200784124	1	151773752	G	A	A	0.000200	GL000016.1	3262394	q21.3
rs775755300	rs775755300	1	151773761	C	A	None	None	GL000016.1	3262403	q21.3
rs1209189939	rs1209189939	1	151773762	T	C	None	None	GL000016.1	3262404	q21.3
rs1177421325	rs1177421325	1	151773764	A	G	None	None	GL000016.1	3262406	q21.3
rs760977312	rs760977312	1	151773766	C	W	None	None	GL000016.1	3262408	q21.3
rs768822975	rs768822975	1	151773767	G	A	None	None	GL000016.1	3262409	q21.3
rs776920539	rs776920539	1	151773771	C	T	None	None	GL000016.1	3262413	q21.3
rs762583977	rs762583977	1	151773772	T	R	None	None	GL000016.1	3262414	q21.3
rs1464327599	rs1464327599	1	151773795	C	A	None	None	GL000016.1	3262437	q21.3
rs1486896785	rs1486896785	1	151773796	C	T	None	None	GL000016.1	3262438	q21.3
rs766224285	rs766224285	1	151773802	C	T	None	None	GL000016.1	3262444	q21.3
rs747965194	rs747965194	1	151773809	C	-	None	None	GL000016.1	3262451	q21.3
rs567809869	rs567809869	1	151773809	C	T	T	0.000200	GL000016.1	3262451	q21.3
rs200643907	rs200643907	1	151773813	G	A	None	None	GL000016.1	3262455	q21.3
rs759517216	rs759517216	1	151773819	C	G	None	None	GL000016.1	3262461	q21.3
rs932164483	rs932164483	1	151773823	G	A	None	None	GL000016.1	3262465	q21.3
rs766981542	rs766981542	1	151773824	C	T	None	None	GL000016.1	3262466	q21.3
rs752269943	rs752269943	1	151773829	T	C	None	None	GL000016.1	3262471	q21.3
rs1472705512	rs1472705512	1	151773831	A	G	None	None	GL000016.1	3262473	q21.3
rs755777855	rs755777855	1	151773833	G	A	None	None	GL000016.1	3262475	q21.3
rs1312031398	rs1312031398	1	151773837	C	T	None	None	GL000016.1	3262479	q21.3
rs1208404324	rs1208404324	1	151773840	C	T	None	None	GL000016.1	3262482	q21.3
rs1258325375	rs1258325375	1	151773846	G	T	None	None	GL000016.1	3262488	q21.3
rs777224122	rs777224122	1	151773849	A	G	None	None	GL000016.1	3262491	q21.3
rs61746299	rs61746299	1	151773851	T	M	A	0.180112	GL000016.1	3262493	q21.3
rs779470941	rs779470941	1	151773852	G	A	None	None	GL000016.1	3262494	q21.3
rs1440991299	rs1440991299	1	151773854	G	T	None	None	GL000016.1	3262496	q21.3
rs746348430	rs746348430	1	151773855	G	T	None	None	GL000016.1	3262497	q21.3
rs772775725	rs772775725	1	151773859	G	A	None	None	GL000016.1	3262501	q21.3
rs780271204	rs780271204	1	151773863	C	T	None	None	GL000016.1	3262505	q21.3
rs1431250532	rs1431250532	1	151773865	C	T	None	None	GL000016.1	3262507	q21.3
rs747007808	rs747007808	1	151773867	A	G	None	None	GL000016.1	3262509	q21.3
rs368004084	rs368004084	1	151773870	T	A	None	None	GL000016.1	3262512	q21.3
rs866095428	rs866095428	1	151773872	C	T	None	None	GL000016.1	3262514	q21.3
rs776673640	rs776673640	1	151773874	G	A	None	None	GL000016.1	3262516	q21.3
rs145481315	rs145481315	1	151773877	C	G	None	None	GL000016.1	3262519	q21.3
rs770688723	rs770688723	1	151773878	A	S	None	None	GL000016.1	3262520	q21.3
rs1398255328	rs1398255328	1	151773880	G	C	None	None	GL000016.1	3262522	q21.3
rs749488125	rs749488125	1	151773887	C	A	None	None	GL000016.1	3262529	q21.3
rs148761764	rs148761764	1	151773888	C	T	None	None	GL000016.1	3262530	q21.3
rs368865205	rs368865205	1	151773889	G	A	None	None	GL000016.1	3262531	q21.3
rs151314305	rs151314305	1	151773892	T	C	None	None	GL000016.1	3262534	q21.3
rs752635694	rs752635694	1	151773893	G	T	None	None	GL000016.1	3262535	q21.3
rs199973713	rs199973713	1	151773896	C	T	None	None	GL000016.1	3262538	q21.3
rs763684225	rs763684225	1	151773897	G	A	None	None	GL000016.1	3262539	q21.3
rs1218631389	rs1218631389	1	151773898	C	T	None	None	GL000016.1	3262540	q21.3
rs753411513	rs753411513	1	151773900	C	G	None	None	GL000016.1	3262542	q21.3
rs867863692	rs867863692	1	151773902	C	T	None	None	GL000016.1	3262544	q21.3
rs1458748418	rs1458748418	1	151773903	CT	-	None	None	GL000016.1	3262545	q21.3
rs1198670973	rs1198670973	1	151773908	C	T	None	None	GL000016.1	3262550	q21.3
rs756977374	rs756977374	1	151773909	A	T	None	None	GL000016.1	3262551	q21.3
rs779417813	rs779417813	1	151773914	C	T	None	None	GL000016.1	3262556	q21.3
rs1192558033	rs1192558033	1	151773915	C	T	None	None	GL000016.1	3262557	q21.3
rs750879690	rs750879690	1	151773917	A	S	None	None	GL000016.1	3262559	q21.3
rs758851401	rs758851401	1	151773918	T	M	None	None	GL000016.1	3262560	q21.3
rs143154971	rs143154971	1	151773919	C	D	None	None	GL000016.1	3262561	q21.3
rs1425628932	rs1425628932	1	151773920	G	M	None	None	GL000016.1	3262562	q21.3
rs1374470386	rs1374470386	1	151773924	C	T	None	None	GL000016.1	3262566	q21.3
rs1467279606	rs1467279606	1	151773924	C	-	None	None	GL000016.1	3262566	q21.3
rs781385224	rs781385224	1	151773927	C	W	None	None	GL000016.1	3262569	q21.3
rs748289467	rs748289467	1	151773928	G	A	None	None	GL000016.1	3262570	q21.3
rs770069540	rs770069540	1	151773929	A	G	None	None	GL000016.1	3262571	q21.3
rs549440191	rs549440191	1	151773934	C	T	T	0.000399	GL000016.1	3262576	q21.3
rs140280186	rs140280186	1	151773935	G	A	None	None	GL000016.1	3262577	q21.3
rs1474640838	rs1474640838	1	151773939	C	G	None	None	GL000016.1	3262581	q21.3
rs142210249	rs142210249	1	151773942	G	A	A	0.000200	GL000016.1	3262584	q21.3
rs1188678500	rs1188678500	1	151773954	G	A	None	None	GL000016.1	3262596	q21.3
rs775241176	rs775241176	1	151773955	G	T	None	None	GL000016.1	3262597	q21.3
rs1276878605	rs1276878605	1	151773956	T	G	None	None	GL000016.1	3262598	q21.3
rs376823613	rs376823613	1	151773962	G	A	None	None	GL000016.1	3262604	q21.3
rs763478652	rs763478652	1	151773967	G	A	None	None	GL000016.1	3262609	q21.3
rs1342908121	rs1342908121	1	151773968	G	A	None	None	GL000016.1	3262610	q21.3
rs1214650261	rs1214650261	1	151773971	G	A	None	None	GL000016.1	3262613	q21.3
rs1012524605	rs1012524605	1	151773979	T	C	None	None	GL000016.1	3262621	q21.3
rs776269315	rs776269315	1	151773986	A	G	None	None	GL000016.1	3262628	q21.3
rs761355707	rs761355707	1	151773987	C	W	None	None	GL000016.1	3262629	q21.3
rs764920714	rs764920714	1	151773992	T	C	None	None	GL000016.1	3262634	q21.3
rs750100866	rs750100866	1	151773993	C	T	None	None	GL000016.1	3262635	q21.3
rs1285803530	rs1285803530	1	151773997	C	T	None	None	GL000016.1	3262639	q21.3
rs770083424	rs770083424	1	151774002	C	-	None	None	GL000016.1	3262644	q21.3
rs369003154	rs369003154	1	151774002	C	K	None	None	GL000016.1	3262644	q21.3
rs766875730	rs766875730	1	151774005	C	G	None	None	GL000016.1	3262647	q21.3
rs188677023	rs188677023	1	151774011	A	G	None	None	GL000016.1	3262653	q21.3
rs755551396	rs755551396	1	151774012	T	C	None	None	GL000016.1	3262654	q21.3
rs1413244767	rs1413244767	1	151774013	G	T	None	None	GL000016.1	3262655	q21.3
rs781129826	rs781129826	1	151774017	G	C	None	None	GL000016.1	3262659	q21.3
rs1167231095	rs1167231095	1	151774018	G	A	None	None	GL000016.1	3262660	q21.3
rs748319114	rs748319114	1	151774019	G	A	None	None	GL000016.1	3262661	q21.3
rs1399814092	rs1399814092	1	151774020	G	A	None	None	GL000016.1	3262662	q21.3
rs1411151302	rs1411151302	1	151774029	G	A	None	None	GL000016.1	3262671	q21.3
rs756200696	rs756200696	1	151774031	C	A	None	None	GL000016.1	3262673	q21.3
rs773365756	rs773365756	1	151774032	A	-	None	None	GL000016.1	3262674	q21.3
rs777932464	rs777932464	1	151774032	A	T	None	None	GL000016.1	3262674	q21.3
rs538232735	rs538232735	1	151774033	G	C	C	0.000200	GL000016.1	3262675	q21.3
rs749383652	rs749383652	1	151774033	-	G	None	None	GL000016.1	3262675	q21.3
rs181187833	rs181187833	1	151774034	G	H	C	0.001597	GL000016.1	3262676	q21.3
rs975837792	rs975837792	1	151774035	G	W	None	None	GL000016.1	3262677	q21.3
rs921704647	rs921704647	1	151774036	G	A	None	None	GL000016.1	3262678	q21.3
rs572248328	rs572248328	1	151774039	G	H	T	0.000200	GL000016.1	3262681	q21.3
rs370592055	rs370592055	1	151774040	A	T	None	None	GL000016.1	3262682	q21.3
rs776443107	rs776443107	1	151774043	T	S	None	None	GL000016.1	3262685	q21.3
rs1202521436	rs1202521436	1	151774055	G	A	None	None	GL000016.1	3262697	q21.3
rs1229490165	rs1229490165	1	151774056	G	A	None	None	GL000016.1	3262698	q21.3
rs1054527360	rs1054527360	1	151774059	G	A	None	None	GL000016.1	3262701	q21.3
rs143135535	rs143135535	1	151774060	C	T	None	None	GL000016.1	3262702	q21.3
rs764875590	rs764875590	1	151774061	G	A	None	None	GL000016.1	3262703	q21.3
rs142939659	rs142939659	1	151774063	C	T	None	None	GL000016.1	3262705	q21.3
rs199590731	rs199590731	1	151774064	G	W	A	0.000399	GL000016.1	3262706	q21.3
rs766624266	rs766624266	1	151774069	C	T	None	None	GL000016.1	3262711	q21.3
rs61746191	rs61746191	1	151774070	G	M	A	0.003994	GL000016.1	3262712	q21.3
rs1235641903	rs1235641903	1	151774071	G	A	None	None	GL000016.1	3262713	q21.3
rs201124411	rs201124411	1	151774074	C	G	None	None	GL000016.1	3262716	q21.3
rs61735745	rs61735745	1	151774076	G	T	None	None	GL000016.1	3262718	q21.3
rs1297164715	rs1297164715	1	151774080	GAG	-	None	None	GL000016.1	3262722	q21.3
rs755428616	rs755428616	1	151774085	G	A	None	None	GL000016.1	3262727	q21.3
rs201756252	rs201756252	1	151774087	C	D	None	None	GL000016.1	3262729	q21.3
rs147265134	rs147265134	1	151774088	G	A	None	None	GL000016.1	3262730	q21.3
rs756137532	rs756137532	1	151774091	A	C	None	None	GL000016.1	3262733	q21.3
rs774897433	rs774897433	1	151774091	A	-	None	None	GL000016.1	3262733	q21.3
rs777878960	rs777878960	1	151774096	C	T	None	None	GL000016.1	3262738	q21.3
rs1362890936	rs1362890936	1	151774098	G	A	None	None	GL000016.1	3262740	q21.3
rs749479255	rs749479255	1	151774099	G	C	None	None	GL000016.1	3262741	q21.3
rs759985470	rs759985470	1	151774103	GGGGGTTGCCAGACAGCCTCAAGG	-	None	None	GL000016.1	3262745	q21.3
rs1461267091	rs1461267091	1	151774104	G	A	None	None	GL000016.1	3262746	q21.3
rs1416066551	rs1416066551	1	151774105	G	C	None	None	GL000016.1	3262747	q21.3
rs574650509	rs574650509	1	151774107	G	T	T	0.000200	GL000016.1	3262749	q21.3
rs1161655267	rs1161655267	1	151774111	C	-	None	None	GL000016.1	3262753	q21.3
rs779697324	rs779697324	1	151774111	C	T	None	None	GL000016.1	3262753	q21.3
rs746757543	rs746757543	1	151774124	A	G	None	None	GL000016.1	3262766	q21.3
rs768336647	rs768336647	1	151774131	C	G	None	None	GL000016.1	3262773	q21.3
rs781140543	rs781140543	1	151774133	G	A	None	None	GL000016.1	3262775	q21.3
rs768042713	rs768042713	1	151774136	TGTC	-	None	None	GL000016.1	3262778	q21.3
rs1310954633	rs1310954633	1	151774138	T	C	None	None	GL000016.1	3262780	q21.3
rs1173450420	rs1173450420	1	151774142	G	A	None	None	GL000016.1	3262784	q21.3
rs748122596	rs748122596	1	151774145	A	T	None	None	GL000016.1	3262787	q21.3
rs769410182	rs769410182	1	151774147	G	A	None	None	GL000016.1	3262789	q21.3
rs1489482547	rs1489482547	1	151774148	G	T	None	None	GL000016.1	3262790	q21.3
rs772892137	rs772892137	1	151774153	G	A	None	None	GL000016.1	3262795	q21.3
rs1248407863	rs1248407863	1	151774154	C	T	None	None	GL000016.1	3262796	q21.3
rs1214189204	rs1214189204	1	151774155	T	C	None	None	GL000016.1	3262797	q21.3
rs1276455079	rs1276455079	1	151774156	G	C	None	None	GL000016.1	3262798	q21.3
rs543163530	rs543163530	1	151774160	C	T	T	0.000200	GL000016.1	3262802	q21.3
rs770677338	rs770677338	1	151774163	C	G	None	None	GL000016.1	3262805	q21.3
rs149393439	rs149393439	1	151774172	G	A	None	None	GL000016.1	3262814	q21.3
rs1205662619	rs1205662619	1	151774176	G	A	None	None	GL000016.1	3262818	q21.3
rs374281252	rs374281252	1	151774178	C	T	None	None	GL000016.1	3262820	q21.3
rs759877731	rs759877731	1	151774179	G	A	None	None	GL000016.1	3262821	q21.3
rs767794540	rs767794540	1	151774184	C	T	None	None	GL000016.1	3262826	q21.3
rs965657461	rs965657461	1	151774188	C	G	None	None	GL000016.1	3262830	q21.3
rs184791306	rs184791306	1	151774195	A	T	None	None	GL000016.1	3262837	q21.3
rs146639891	rs146639891	1	151774197	G	A	None	None	GL000016.1	3262839	q21.3
rs761209570	rs761209570	1	151774200	G	A	None	None	GL000016.1	3262842	q21.3
rs764153316	rs764153316	1	151774209	A	C	None	None	GL000016.1	3262851	q21.3
rs1304825610	rs1304825610	1	151774219	T	C	None	None	GL000016.1	3262861	q21.3
rs753974753	rs753974753	1	151774220	G	A	None	None	GL000016.1	3262862	q21.3
rs757295174	rs757295174	1	151774224	G	C	None	None	GL000016.1	3262866	q21.3
rs754121686	rs754121686	1	151774225	G	W	None	None	GL000016.1	3262867	q21.3
rs1454610106	rs1454610106	1	151774228	T	C	None	None	GL000016.1	3262870	q21.3
rs754758140	rs754758140	1	151774229	G	T	None	None	GL000016.1	3262871	q21.3
rs755579822	rs755579822	1	151774233	A	G	None	None	GL000016.1	3262875	q21.3
rs748071099	rs748071099	1	151774235	C	T	None	None	GL000016.1	3262877	q21.3
rs769920867	rs769920867	1	151774240	G	A	None	None	GL000016.1	3262882	q21.3
rs562947200	rs562947200	1	151774242	G	T	T	0.000200	GL000016.1	3262884	q21.3
rs748751747	rs748751747	1	151774245	G	A	None	None	GL000016.1	3262887	q21.3
rs770353754	rs770353754	1	151774251	T	C	None	None	GL000016.1	3262893	q21.3
rs774015389	rs774015389	1	151774253	C	G	None	None	GL000016.1	3262895	q21.3
rs1224091380	rs1224091380	1	151774254	C	T	None	None	GL000016.1	3262896	q21.3
rs759160503	rs759160503	1	151774264	C	W	None	None	GL000016.1	3262906	q21.3
rs200962386	rs200962386	1	151774265	G	A	A	0.000399	GL000016.1	3262907	q21.3
rs1251041189	rs1251041189	1	151774266	T	-	None	None	GL000016.1	3262908	q21.3
rs1015279778	rs1015279778	1	151774271	C	T	None	None	GL000016.1	3262913	q21.3
rs775764201	rs775764201	1	151774274	G	-	None	None	GL000016.1	3262916	q21.3
rs1438556002	rs1438556002	1	151774275	G	A	None	None	GL000016.1	3262917	q21.3
rs143989839	rs143989839	1	151774279	C	T	T	0.000399	GL000016.1	3262921	q21.3
rs369398419	rs369398419	1	151774280	G	M	None	None	GL000016.1	3262922	q21.3
rs1481603188	rs1481603188	1	151774281	C	A	None	None	GL000016.1	3262923	q21.3
rs11808890	rs11808890	1	151774282	A	G	None	None	GL000016.1	3262924	q21.3
rs1423470812	rs1423470812	1	151774286	G	C	None	None	GL000016.1	3262928	q21.3
rs1213139150	rs1213139150	1	151774289	G	A	None	None	GL000016.1	3262931	q21.3
rs1463632699	rs1463632699	1	151774290	G	C	None	None	GL000016.1	3262932	q21.3
rs761154710	rs761154710	1	151774293	G	A	None	None	GL000016.1	3262935	q21.3
rs764525368	rs764525368	1	151774295	G	T	None	None	GL000016.1	3262937	q21.3
rs754345212	rs754345212	1	151774296	C	A	None	None	GL000016.1	3262938	q21.3
rs201618190	rs201618190	1	151774300	C	T	None	None	GL000016.1	3262942	q21.3
rs765250659	rs765250659	1	151774301	G	A	None	None	GL000016.1	3262943	q21.3
rs953206848	rs953206848	1	151774302	G	A	None	None	GL000016.1	3262944	q21.3
rs750640300	rs750640300	1	151774303	G	A	None	None	GL000016.1	3262945	q21.3
rs758592698	rs758592698	1	151774307	G	C	None	None	GL000016.1	3262949	q21.3
rs989863962	rs989863962	1	151774309	A	G	None	None	GL000016.1	3262951	q21.3
rs1383149066	rs1383149066	1	151774311	G	A	None	None	GL000016.1	3262953	q21.3
rs1231953166	rs1231953166	1	151774315	G	A	None	None	GL000016.1	3262957	q21.3
rs1287342363	rs1287342363	1	151774316	A	G	None	None	GL000016.1	3262958	q21.3
rs1276639538	rs1276639538	1	151774317	G	A	None	None	GL000016.1	3262959	q21.3
rs140797009	rs140797009	1	151774318	A	T	None	None	GL000016.1	3262960	q21.3
rs1216893794	rs1216893794	1	151774325	T	G	None	None	GL000016.1	3262967	q21.3
rs1376280550	rs1376280550	1	151774326	C	T	None	None	GL000016.1	3262968	q21.3
rs201365511	rs201365511	1	151774327	T	C	None	None	GL000016.1	3262969	q21.3
rs151205204	rs151205204	1	151774330	G	A	A	0.001797	GL000016.1	3262972	q21.3
rs535197039	rs535197039	1	151774335	A	G	None	None	GL000016.1	3262977	q21.3
rs1432915288	rs1432915288	1	151774344	C	A	None	None	GL000016.1	3262986	q21.3
rs777788414	rs777788414	1	151774350	G	T	None	None	GL000016.1	3262992	q21.3
rs376210931	rs376210931	1	151774354	C	A	None	None	GL000016.1	3262996	q21.3
rs527989146	rs527989146	1	151774355	T	G	G	0.000200	GL000016.1	3262997	q21.3
rs778326010	rs778326010	1	151774359	G	M	None	None	GL000016.1	3263001	q21.3
rs1428907376	rs1428907376	1	151774370	C	G	None	None	GL000016.1	3263012	q21.3
rs1048085073	rs1048085073	1	151774373	G	A	None	None	GL000016.1	3263015	q21.3
rs370849092	rs370849092	1	151774376	A	T	None	None	GL000016.1	3263018	q21.3
rs1486481030	rs1486481030	1	151774380	C	T	None	None	GL000016.1	3263022	q21.3
rs147001717	rs147001717	1	151774383	C	T	None	None	GL000016.1	3263025	q21.3
rs775134026	rs775134026	1	151774384	G	A	None	None	GL000016.1	3263026	q21.3
rs1373213621	rs1373213621	1	151774390	A	G	None	None	GL000016.1	3263032	q21.3
rs747303515	rs747303515	1	151774394	T	G	None	None	GL000016.1	3263036	q21.3
rs769036572	rs769036572	1	151774395	G	A	None	None	GL000016.1	3263037	q21.3
rs777069957	rs777069957	1	151774396	C	W	None	None	GL000016.1	3263038	q21.3
rs747176307	rs747176307	1	151774397	A	G	None	None	GL000016.1	3263039	q21.3
rs368694172	rs368694172	1	151774397	AGCG	-	None	None	GL000016.1	3263039	q21.3
rs1425068409	rs1425068409	1	151774398	G	T	None	None	GL000016.1	3263040	q21.3
rs143788030	rs143788030	1	151774399	C	T	None	None	GL000016.1	3263041	q21.3
rs1338128446	rs1338128446	1	151774400	G	A	None	None	GL000016.1	3263042	q21.3
rs889532879	rs889532879	1	151774402	G	C	None	None	GL000016.1	3263044	q21.3
rs761037793	rs761037793	1	151774403	-	TGA	None	None	GL000016.1	3263045	q21.3
rs1401836718	rs1401836718	1	151774414	C	G	None	None	GL000016.1	3263056	q21.3
rs548037927	rs548037927	1	151774415	T	A	A	0.000200	GL000016.1	3263057	q21.3
rs763227379	rs763227379	1	151774416	G	W	None	None	GL000016.1	3263058	q21.3
rs766651953	rs766651953	1	151774424	T	G	None	None	GL000016.1	3263066	q21.3
rs751837473	rs751837473	1	151774437	G	Y	None	None	GL000016.1	3263079	q21.3
rs1361779632	rs1361779632	1	151774438	C	A	None	None	GL000016.1	3263080	q21.3
rs755932765	rs755932765	1	151774440	C	T	None	None	GL000016.1	3263082	q21.3
rs148322755	rs148322755	1	151774441	C	T	None	None	GL000016.1	3263083	q21.3
rs150872163	rs150872163	1	151774444	G	C	None	None	GL000016.1	3263086	q21.3
rs753777481	rs753777481	1	151774447	T	C	None	None	GL000016.1	3263089	q21.3
rs1391263363	rs1391263363	1	151774449	C	A	None	None	GL000016.1	3263091	q21.3
rs1188850905	rs1188850905	1	151774451	G	A	None	None	GL000016.1	3263093	q21.3
rs757207695	rs757207695	1	151774457	C	T	None	None	GL000016.1	3263099	q21.3
rs1422758717	rs1422758717	1	151774458	C	T	None	None	GL000016.1	3263100	q21.3
rs1056177439	rs1056177439	1	151774460	G	T	None	None	GL000016.1	3263102	q21.3
rs778471540	rs778471540	1	151774461	A	G	None	None	GL000016.1	3263103	q21.3
rs1169579984	rs1169579984	1	151774462	G	C	None	None	GL000016.1	3263104	q21.3
rs1429192461	rs1429192461	1	151774464	T	C	None	None	GL000016.1	3263106	q21.3
rs1386720094	rs1386720094	1	151774469	A	G	None	None	GL000016.1	3263111	q21.3
rs1462490887	rs1462490887	1	151774470	G	A	None	None	GL000016.1	3263112	q21.3
rs1444920962	rs1444920962	1	151774472	G	A	None	None	GL000016.1	3263114	q21.3
rs764935046	rs764935046	1	151774474	T	C	None	None	GL000016.1	3263116	q21.3
rs764852680	rs764852680	1	151774477	-	T	None	None	GL000016.1	3263119	q21.3
rs1455136111	rs1455136111	1	151774478	T	G	None	None	GL000016.1	3263120	q21.3
rs1289398757	rs1289398757	1	151774479	C	G	None	None	GL000016.1	3263121	q21.3
rs1401364915	rs1401364915	1	151774481	C	G	None	None	GL000016.1	3263123	q21.3
rs757905065	rs757905065	1	151774484	G	T	None	None	GL000016.1	3263126	q21.3
rs779639872	rs779639872	1	151774485	C	G	None	None	GL000016.1	3263127	q21.3
rs868651643	rs868651643	1	151774487	C	T	None	None	GL000016.1	3263129	q21.3
rs746682438	rs746682438	1	151774488	C	T	None	None	GL000016.1	3263130	q21.3
rs1385069218	rs1385069218	1	151774489	T	C	None	None	GL000016.1	3263131	q21.3
rs374452560	rs374452560	1	151774494	C	T	None	None	GL000016.1	3263136	q21.3
rs777023281	rs777023281	1	151774497	C	G	None	None	GL000016.1	3263139	q21.3
rs748688967	rs748688967	1	151774499	C	W	None	None	GL000016.1	3263141	q21.3
rs142979234	rs142979234	1	151774502	G	T	T	0.000200	GL000016.1	3263144	q21.3
rs374134009	rs374134009	1	151774503	C	W	None	None	GL000016.1	3263145	q21.3
rs1261828173	rs1261828173	1	151774504	C	A	None	None	GL000016.1	3263146	q21.3
rs140185469	rs140185469	1	151774507	C	W	T	0.000799	GL000016.1	3263149	q21.3
rs541265452	rs541265452	1	151774508	G	A	None	None	GL000016.1	3263150	q21.3
rs1244513195	rs1244513195	1	151774511	G	M	None	None	GL000016.1	3263153	q21.3
rs1444677810	rs1444677810	1	151774512	G	A	None	None	GL000016.1	3263154	q21.3
rs753632491	rs753632491	1	151774513	G	W	None	None	GL000016.1	3263155	q21.3
rs368710264	rs368710264	1	151774514	C	T	None	None	GL000016.1	3263156	q21.3
rs955990864	rs955990864	1	151774517	C	T	None	None	GL000016.1	3263159	q21.3
rs1420690832	rs1420690832	1	151774519	G	C	None	None	GL000016.1	3263161	q21.3
rs750403948	rs750403948	1	151774521	T	C	None	None	GL000016.1	3263163	q21.3
rs1377014276	rs1377014276	1	151774523	G	C	None	None	GL000016.1	3263165	q21.3
rs757851637	rs757851637	1	151774524	C	A	None	None	GL000016.1	3263166	q21.3
rs1338619306	rs1338619306	1	151774526	G	A	None	None	GL000016.1	3263168	q21.3
rs1352555271	rs1352555271	1	151774531	C	G	None	None	GL000016.1	3263173	q21.3
rs1408440643	rs1408440643	1	151774532	C	G	None	None	GL000016.1	3263174	q21.3
rs201927588	rs201927588	1	151774538	C	T	T	0.000200	GL000016.1	3263180	q21.3
rs1021666431	rs1021666431	1	151774541	G	-	None	None	GL000016.1	3263183	q21.3
rs1029039301	rs1029039301	1	151774546	C	G	None	None	GL000016.1	3263188	q21.3
rs751185524	rs751185524	1	151774552	C	T	None	None	GL000016.1	3263194	q21.3
rs1296339611	rs1296339611	1	151774553	-	T	None	None	GL000016.1	3263195	q21.3
rs34746788	rs34746788	1	151774558	G	-	None	None	GL000016.1	3263200	q21.3
rs754697356	rs754697356	1	151774558	G	A	None	None	GL000016.1	3263200	q21.3
rs1163944261	rs1163944261	1	151774564	A	G	None	None	GL000016.1	3263206	q21.3
rs80020782	rs80020782	1	151774569	C	D	T	0.002196	GL000016.1	3263211	q21.3
rs553637652	rs553637652	1	151774570	G	W	None	None	GL000016.1	3263212	q21.3
rs778105131	rs778105131	1	151774576	C	T	None	None	GL000016.1	3263218	q21.3
rs775392267	rs775392267	1	151774577	G	M	None	None	GL000016.1	3263219	q21.3
rs1265513930	rs1265513930	1	151774581	A	G	None	None	GL000016.1	3263223	q21.3
rs1461399668	rs1461399668	1	151774583	G	-	None	None	GL000016.1	3263225	q21.3
rs1216031311	rs1216031311	1	151774584	G	T	None	None	GL000016.1	3263226	q21.3
rs750106323	rs750106323	1	151774588	-	AGGCC	None	None	GL000016.1	3263230	q21.3
rs1272097369	rs1272097369	1	151774590	G	A	None	None	GL000016.1	3263232	q21.3
rs1235987922	rs1235987922	1	151774595	G	T	None	None	GL000016.1	3263237	q21.3
rs1481378979	rs1481378979	1	151774598	C	R	None	None	GL000016.1	3263240	q21.3
rs151174289	rs151174289	1	151774599	T	C	None	None	GL000016.1	3263241	q21.3
rs774638723	rs774638723	1	151774602	G	A	None	None	GL000016.1	3263244	q21.3
rs1431201578	rs1431201578	1	151774605	G	A	None	None	GL000016.1	3263247	q21.3
rs1178559552	rs1178559552	1	151774607	G	A	None	None	GL000016.1	3263249	q21.3
rs759819047	rs759819047	1	151774608	G	W	None	None	GL000016.1	3263250	q21.3
rs1470346547	rs1470346547	1	151774609	T	C	None	None	GL000016.1	3263251	q21.3
rs1169985710	rs1169985710	1	151774611	G	A	None	None	GL000016.1	3263253	q21.3
rs146984935	rs146984935	1	151774615	C	K	None	None	GL000016.1	3263257	q21.3
rs142311107	rs142311107	1	151774616	G	W	A	0.000200	GL000016.1	3263258	q21.3
rs761472225	rs761472225	1	151774617	C	T	None	None	GL000016.1	3263259	q21.3
rs1367399289	rs1367399289	1	151774619	C	A	None	None	GL000016.1	3263261	q21.3
rs765099979	rs765099979	1	151774622	G	C	None	None	GL000016.1	3263264	q21.3
rs1285791322	rs1285791322	1	151774624	G	A	None	None	GL000016.1	3263266	q21.3
rs1324816924	rs1324816924	1	151774626	G	A	None	None	GL000016.1	3263268	q21.3
rs750302223	rs750302223	1	151774635	C	T	None	None	GL000016.1	3263277	q21.3
rs928838237	rs928838237	1	151774637	A	G	None	None	GL000016.1	3263279	q21.3
rs762914493	rs762914493	1	151774638	C	K	None	None	GL000016.1	3263280	q21.3
rs765872718	rs765872718	1	151774641	G	A	None	None	GL000016.1	3263283	q21.3
rs138736589	rs138736589	1	151774648	C	T	None	None	GL000016.1	3263290	q21.3
rs751132246	rs751132246	1	151774649	C	T	None	None	GL000016.1	3263291	q21.3
rs754500592	rs754500592	1	151774652	C	G	None	None	GL000016.1	3263294	q21.3
rs1191182356	rs1191182356	1	151774654	A	G	None	None	GL000016.1	3263296	q21.3
rs1487400553	rs1487400553	1	151774655	A	G	None	None	GL000016.1	3263297	q21.3
rs1201229084	rs1201229084	1	151774658	C	T	None	None	GL000016.1	3263300	q21.3
rs991764310	rs991764310	1	151774659	C	A	None	None	GL000016.1	3263301	q21.3
rs915890468	rs915890468	1	151774661	C	G	None	None	GL000016.1	3263303	q21.3
rs780645621	rs780645621	1	151774662	C	T	None	None	GL000016.1	3263304	q21.3
rs752426795	rs752426795	1	151774663	G	A	None	None	GL000016.1	3263305	q21.3
rs756386505	rs756386505	1	151774672	A	G	None	None	GL000016.1	3263314	q21.3
rs757892108	rs757892108	1	151774675	-	A	None	None	GL000016.1	3263317	q21.3
rs1361491900	rs1361491900	1	151774676	C	A	None	None	GL000016.1	3263318	q21.3
rs1411706596	rs1411706596	1	151774680	G	A	None	None	GL000016.1	3263322	q21.3
rs376439152	rs376439152	1	151774684	T	C	None	None	GL000016.1	3263326	q21.3
rs532798041	rs532798041	1	151774689	-	CCCAA	CCCAA	0.000799	GL000016.1	3263331	q21.3
rs143694921	rs143694921	1	151774693	A	S	None	None	GL000016.1	3263335	q21.3
rs887161367	rs887161367	1	151774694	C	T	None	None	GL000016.1	3263336	q21.3
rs1346529902	rs1346529902	1	151774708	A	G	None	None	GL000016.1	3263350	q21.3
rs1285247501	rs1285247501	1	151774711	C	T	None	None	GL000016.1	3263353	q21.3
rs142913978	rs142913978	1	151774712	T	C	None	None	GL000016.1	3263354	q21.3
rs745875046	rs745875046	1	151774718	G	C	None	None	GL000016.1	3263360	q21.3
rs751114433	rs751114433	1	151774721	-	C	None	None	GL000016.1	3263363	q21.3
rs1230343382	rs1230343382	1	151774726	A	G	None	None	GL000016.1	3263368	q21.3
rs772220944	rs772220944	1	151774729	G	A	None	None	GL000016.1	3263371	q21.3
rs775523772	rs775523772	1	151774730	C	T	None	None	GL000016.1	3263372	q21.3
rs761001878	rs761001878	1	151774732	C	T	None	None	GL000016.1	3263374	q21.3
rs1235082332	rs1235082332	1	151774736	C	T	None	None	GL000016.1	3263378	q21.3
rs1371689199	rs1371689199	1	151774745	G	T	None	None	GL000016.1	3263387	q21.3
rs1224233810	rs1224233810	1	151774747	A	G	None	None	GL000016.1	3263389	q21.3
rs1292310683	rs1292310683	1	151774751	T	C	None	None	GL000016.1	3263393	q21.3
rs1487820064	rs1487820064	1	151774752	C	A	None	None	GL000016.1	3263394	q21.3
rs1036563290	rs1036563290	1	151774757	T	C	None	None	GL000016.1	3263399	q21.3
rs769440506	rs769440506	1	151774758	G	M	None	None	GL000016.1	3263400	q21.3
rs865835181	rs865835181	1	151774760	G	A	None	None	GL000016.1	3263402	q21.3
rs140338011	rs140338011	1	151774762	C	W	T	0.000799	GL000016.1	3263404	q21.3
rs774214528	rs774214528	1	151774763	G	A	None	None	GL000016.1	3263405	q21.3
rs766249080	rs766249080	1	151774764	G	A	None	None	GL000016.1	3263406	q21.3
rs1028947296	rs1028947296	1	151774765	A	T	None	None	GL000016.1	3263407	q21.3
rs1413366492	rs1413366492	1	151774766	G	C	None	None	GL000016.1	3263408	q21.3
rs1443076571	rs1443076571	1	151774767	G	A	None	None	GL000016.1	3263409	q21.3
rs754899038	rs754899038	1	151774775	G	-	None	None	GL000016.1	3263417	q21.3
rs200570728	rs200570728	1	151774775	G	A	A	0.000200	GL000016.1	3263417	q21.3
rs759008226	rs759008226	1	151774776	G	H	None	None	GL000016.1	3263418	q21.3
rs1316872681	rs1316872681	1	151774779	C	G	None	None	GL000016.1	3263421	q21.3
rs767078495	rs767078495	1	151774784	C	W	None	None	GL000016.1	3263426	q21.3
rs377252753	rs377252753	1	151774790	G	C	None	None	GL000016.1	3263432	q21.3
rs755831095	rs755831095	1	151774792	C	A	None	None	GL000016.1	3263434	q21.3
rs764351449	rs764351449	1	151774794	T	C	None	None	GL000016.1	3263436	q21.3
rs150504811	rs150504811	1	151774795	G	T	None	None	GL000016.1	3263437	q21.3
rs1434767563	rs1434767563	1	151774802	-	C	None	None	GL000016.1	3263444	q21.3
rs757699041	rs757699041	1	151774803	C	A	None	None	GL000016.1	3263445	q21.3
rs779521681	rs779521681	1	151774805	C	T	None	None	GL000016.1	3263447	q21.3
rs746397211	rs746397211	1	151774808	G	T	None	None	GL000016.1	3263450	q21.3
rs758383009	rs758383009	1	151774812	C	W	None	None	GL000016.1	3263454	q21.3
rs780218788	rs780218788	1	151774813	A	C	None	None	GL000016.1	3263455	q21.3
rs1476601412	rs1476601412	1	151774817	T	C	None	None	GL000016.1	3263459	q21.3
rs747189010	rs747189010	1	151774821	G	A	None	None	GL000016.1	3263463	q21.3
rs372094100	rs372094100	1	151774824	C	A	A	0.000200	GL000016.1	3263466	q21.3
rs554820109	rs554820109	1	151774825	C	T	T	0.000399	GL000016.1	3263467	q21.3
rs749018718	rs749018718	1	151774826	G	A	None	None	GL000016.1	3263468	q21.3
rs1185715005	rs1185715005	1	151774830	G	T	None	None	GL000016.1	3263472	q21.3
rs770747885	rs770747885	1	151774831	C	A	None	None	GL000016.1	3263473	q21.3
rs372406055	rs372406055	1	151774833	C	T	None	None	GL000016.1	3263475	q21.3
rs1279534332	rs1279534332	1	151774834	T	G	None	None	GL000016.1	3263476	q21.3
rs1217343758	rs1217343758	1	151774836	C	A	None	None	GL000016.1	3263478	q21.3
rs377197858	rs377197858	1	151774843	A	G	G	0.000200	GL000016.1	3263485	q21.3
rs1157133969	rs1157133969	1	151774844	G	A	None	None	GL000016.1	3263486	q21.3
rs759569376	rs759569376	1	151774846	G	A	None	None	GL000016.1	3263488	q21.3
rs1429743422	rs1429743422	1	151774855	C	T	None	None	GL000016.1	3263497	q21.3
rs766907117	rs766907117	1	151774859	G	A	None	None	GL000016.1	3263501	q21.3
rs1338022813	rs1338022813	1	151774866	A	G	None	None	GL000016.1	3263508	q21.3
rs1401862789	rs1401862789	1	151774871	A	G	None	None	GL000016.1	3263513	q21.3
rs1269137109	rs1269137109	1	151774872	G	A	None	None	GL000016.1	3263514	q21.3
rs775134258	rs775134258	1	151774875	C	T	None	None	GL000016.1	3263517	q21.3
rs760115744	rs760115744	1	151774876	C	T	None	None	GL000016.1	3263518	q21.3
rs1314290789	rs1314290789	1	151774883	C	A	None	None	GL000016.1	3263525	q21.3
rs61732470	rs61732470	1	151774888	G	Y	T	0.002796	GL000016.1	3263530	q21.3
rs766966911	rs766966911	1	151774891	G	A	None	None	GL000016.1	3263533	q21.3
rs1337013134	rs1337013134	1	151774892	A	G	None	None	GL000016.1	3263534	q21.3
rs370144294	rs370144294	1	151774902	G	T	None	None	GL000016.1	3263544	q21.3
rs1258812257	rs1258812257	1	151774910	G	A	None	None	GL000016.1	3263552	q21.3
rs1236637779	rs1236637779	1	151774911	G	A	None	None	GL000016.1	3263553	q21.3
rs1035778815	rs1035778815	1	151774915	A	G	None	None	GL000016.1	3263557	q21.3
rs1167737340	rs1167737340	1	151774920	C	T	None	None	GL000016.1	3263562	q21.3
rs1474607709	rs1474607709	1	151774923	G	T	None	None	GL000016.1	3263565	q21.3
rs757643864	rs757643864	1	151774925	G	A	None	None	GL000016.1	3263567	q21.3
rs1420318548	rs1420318548	1	151774929	G	A	None	None	GL000016.1	3263571	q21.3
rs35145002	rs35145002	1	151774930	C	-	None	None	GL000016.1	3263572	q21.3
rs765743676	rs765743676	1	151774931	T	G	None	None	GL000016.1	3263573	q21.3
rs1261155810	rs1261155810	1	151774932	C	G	None	None	GL000016.1	3263574	q21.3
rs372412339	rs372412339	1	151774936	C	T	None	None	GL000016.1	3263578	q21.3
rs375783840	rs375783840	1	151774937	G	A	None	None	GL000016.1	3263579	q21.3
rs1255584824	rs1255584824	1	151774941	G	C	None	None	GL000016.1	3263583	q21.3
rs202186872	rs202186872	1	151774944	C	T	T	0.000799	GL000016.1	3263586	q21.3
rs1437522620	rs1437522620	1	151774945	A	G	None	None	GL000016.1	3263587	q21.3
rs1179919656	rs1179919656	1	151774948	C	A	None	None	GL000016.1	3263590	q21.3
rs139571478	rs139571478	1	151774950	C	T	T	0.003994	GL000016.1	3263592	q21.3
rs545434613	rs545434613	1	151774951	T	C	C	0.000200	GL000016.1	3263593	q21.3
rs781355483	rs781355483	1	151774953	C	A	None	None	GL000016.1	3263595	q21.3
rs1213808864	rs1213808864	1	151774958	G	T	None	None	GL000016.1	3263600	q21.3
rs147627798	rs147627798	1	151774959	C	K	None	None	GL000016.1	3263601	q21.3
rs774173741	rs774173741	1	151774963	C	A	None	None	GL000016.1	3263605	q21.3
rs1176451224	rs1176451224	1	151774967	G	A	None	None	GL000016.1	3263609	q21.3
rs1233448053	rs1233448053	1	151774968	G	A	None	None	GL000016.1	3263610	q21.3
rs142238895	rs142238895	1	151774969	C	T	T	0.000399	GL000016.1	3263611	q21.3
rs771985851	rs771985851	1	151774970	G	A	None	None	GL000016.1	3263612	q21.3
rs775292710	rs775292710	1	151774974	C	G	None	None	GL000016.1	3263616	q21.3
rs572379680	rs572379680	1	151774980	C	G	G	0.000200	GL000016.1	3263622	q21.3
rs768302895	rs768302895	1	151774985	C	T	None	None	GL000016.1	3263627	q21.3
rs1281336332	rs1281336332	1	151774987	A	G	None	None	GL000016.1	3263629	q21.3
rs776396759	rs776396759	1	151774992	C	T	None	None	GL000016.1	3263634	q21.3
rs761593515	rs761593515	1	151774993	T	C	None	None	GL000016.1	3263635	q21.3
rs1224032527	rs1224032527	1	151774995	A	G	None	None	GL000016.1	3263637	q21.3
rs765690469	rs765690469	1	151774996	G	C	None	None	GL000016.1	3263638	q21.3
rs750871858	rs750871858	1	151774997	T	C	None	None	GL000016.1	3263639	q21.3
rs1355655099	rs1355655099	1	151775003	G	C	None	None	GL000016.1	3263645	q21.3
rs1328711192	rs1328711192	1	151775010	T	C	None	None	GL000016.1	3263652	q21.3
rs1194341014	rs1194341014	1	151775011	C	T	None	None	GL000016.1	3263653	q21.3
rs763244251	rs763244251	1	151775012	C	T	None	None	GL000016.1	3263654	q21.3
rs1275315621	rs1275315621	1	151775013	T	C	None	None	GL000016.1	3263655	q21.3
rs372985640	rs372985640	1	151775016	A	G	None	None	GL000016.1	3263658	q21.3
rs752041778	rs752041778	1	151775021	C	T	None	None	GL000016.1	3263663	q21.3
rs1267393042	rs1267393042	1	151775027	C	T	None	None	GL000016.1	3263669	q21.3
rs1481741533	rs1481741533	1	151775029	A	C	None	None	GL000016.1	3263671	q21.3
rs755039564	rs755039564	1	151775031	T	C	None	None	GL000016.1	3263673	q21.3
rs1372042928	rs1372042928	1	151775040	G	A	None	None	GL000016.1	3263682	q21.3
rs781298255	rs781298255	1	151775041	C	T	None	None	GL000016.1	3263683	q21.3
rs1415931183	rs1415931183	1	151775043	A	G	None	None	GL000016.1	3263685	q21.3
rs1475038332	rs1475038332	1	151775043	-	A	None	None	GL000016.1	3263685	q21.3
rs1169308301	rs1169308301	1	151775062	T	C	None	None	GL000016.1	3263704	q21.3
rs1404180080	rs1404180080	1	151775065	G	A	None	None	GL000016.1	3263707	q21.3
rs752885114	rs752885114	1	151775067	G	A	None	None	GL000016.1	3263709	q21.3
rs756397077	rs756397077	1	151775070	G	A	None	None	GL000016.1	3263712	q21.3
rs1301124394	rs1301124394	1	151775072	A	S	None	None	GL000016.1	3263714	q21.3
rs778667038	rs778667038	1	151775075	C	T	None	None	GL000016.1	3263717	q21.3
rs1405523605	rs1405523605	1	151775077	-	CACACAGCAGGGCAGCTGCCACCGCTCC	None	None	GL000016.1	3263719	q21.3
rs1203664634	rs1203664634	1	151775077	C	T	None	None	GL000016.1	3263719	q21.3
rs952952802	rs952952802	1	151775084	C	T	None	None	GL000016.1	3263726	q21.3
rs1456281285	rs1456281285	1	151775087	G	A	None	None	GL000016.1	3263729	q21.3
rs375985264	rs375985264	1	151775089	C	W	A	0.000200	GL000016.1	3263731	q21.3
rs1325950773	rs1325950773	1	151775090	A	G	None	None	GL000016.1	3263732	q21.3
rs984097868	rs984097868	1	151775092	C	T	None	None	GL000016.1	3263734	q21.3
rs910856511	rs910856511	1	151775094	G	C	None	None	GL000016.1	3263736	q21.3
rs1225281155	rs1225281155	1	151775095	C	T	None	None	GL000016.1	3263737	q21.3
rs771792855	rs771792855	1	151775098	C	T	None	None	GL000016.1	3263740	q21.3
rs779992792	rs779992792	1	151775099	C	T	None	None	GL000016.1	3263741	q21.3
rs746965030	rs746965030	1	151775100	G	A	None	None	GL000016.1	3263742	q21.3
rs768245787	rs768245787	1	151775101	C	A	None	None	GL000016.1	3263743	q21.3
rs1353233276	rs1353233276	1	151775105	C	G	None	None	GL000016.1	3263747	q21.3
rs776345292	rs776345292	1	151775110	G	T	None	None	GL000016.1	3263752	q21.3
rs781295251	rs781295251	1	151775113	AGG	-	None	None	GL000016.1	3263755	q21.3
rs761540504	rs761540504	1	151775114	G	A	None	None	GL000016.1	3263756	q21.3
rs140421028	rs140421028	1	151775117	G	C	None	None	GL000016.1	3263759	q21.3
rs545454934	rs545454934	1	151775133	C	D	None	None	GL000016.1	3263775	q21.3
rs772746600	rs772746600	1	151775134	G	W	None	None	GL000016.1	3263776	q21.3
rs766679563	rs766679563	1	151775136	G	C	None	None	GL000016.1	3263778	q21.3
rs752085237	rs752085237	1	151775137	G	A	None	None	GL000016.1	3263779	q21.3
rs760077111	rs760077111	1	151775138	G	A	None	None	GL000016.1	3263780	q21.3
rs367597185	rs367597185	1	151775140	C	G	None	None	GL000016.1	3263782	q21.3
rs763728021	rs763728021	1	151775142	T	C	None	None	GL000016.1	3263784	q21.3
rs1425006875	rs1425006875	1	151775144	G	A	None	None	GL000016.1	3263786	q21.3
rs1288244976	rs1288244976	1	151775146	G	A	None	None	GL000016.1	3263788	q21.3
rs1382604878	rs1382604878	1	151775152	G	A	None	None	GL000016.1	3263794	q21.3
rs1380614816	rs1380614816	1	151775157	C	T	None	None	GL000016.1	3263799	q21.3
rs1320431552	rs1320431552	1	151775161	G	A	None	None	GL000016.1	3263803	q21.3
rs1327100317	rs1327100317	1	151775162	G	A	None	None	GL000016.1	3263804	q21.3
rs767582298	rs767582298	1	151775167	G	A	None	None	GL000016.1	3263809	q21.3
rs1245576035	rs1245576035	1	151775170	G	A	None	None	GL000016.1	3263812	q21.3
rs1313167012	rs1313167012	1	151775173	G	A	None	None	GL000016.1	3263815	q21.3
rs752833907	rs752833907	1	151775177	C	W	None	None	GL000016.1	3263819	q21.3
rs756190382	rs756190382	1	151775178	C	A	None	None	GL000016.1	3263820	q21.3
rs777930515	rs777930515	1	151775185	T	C	None	None	GL000016.1	3263827	q21.3
rs561612887	rs561612887	1	151775194	C	G	G	0.000200	GL000016.1	3263836	q21.3
rs530273098	rs530273098	1	151775200	T	C	C	0.000200	GL000016.1	3263842	q21.3
rs779750195	rs779750195	1	151775209	A	S	None	None	GL000016.1	3263851	q21.3
rs1460467193	rs1460467193	1	151775213	G	A	None	None	GL000016.1	3263855	q21.3
rs543607682	rs543607682	1	151775214	G	M	C	0.000200	GL000016.1	3263856	q21.3
rs1386660312	rs1386660312	1	151775216	C	T	None	None	GL000016.1	3263858	q21.3
rs1407264709	rs1407264709	1	151775218	T	A	None	None	GL000016.1	3263860	q21.3
rs1445020087	rs1445020087	1	151775221	T	G	None	None	GL000016.1	3263863	q21.3
rs1175553401	rs1175553401	1	151775223	-	G	None	None	GL000016.1	3263865	q21.3
rs563494814	rs563494814	1	151775224	G	T	T	0.000200	GL000016.1	3263866	q21.3
rs1361833902	rs1361833902	1	151775225	A	G	None	None	GL000016.1	3263867	q21.3
rs1011468900	rs1011468900	1	151775228	G	A	None	None	GL000016.1	3263870	q21.3
rs1042664140	rs1042664140	1	151775229	T	C	None	None	GL000016.1	3263871	q21.3
rs781285399	rs781285399	1	151775232	C	A	None	None	GL000016.1	3263874	q21.3
rs375287501	rs375287501	1	151775240	G	A	None	None	GL000016.1	3263882	q21.3
rs532086882	rs532086882	1	151775242	C	T	T	0.000200	GL000016.1	3263884	q21.3
rs765944543	rs765944543	1	151775243	G	W	None	None	GL000016.1	3263885	q21.3
rs1035485073	rs1035485073	1	151775252	G	A	None	None	GL000016.1	3263894	q21.3
rs1358325121	rs1358325121	1	151775263	C	T	None	None	GL000016.1	3263905	q21.3
rs1237302708	rs1237302708	1	151775266	T	C	None	None	GL000016.1	3263908	q21.3
rs960470648	rs960470648	1	151775268	C	T	None	None	GL000016.1	3263910	q21.3
rs1304759891	rs1304759891	1	151775274	G	C	None	None	GL000016.1	3263916	q21.3
rs1440659481	rs1440659481	1	151775275	A	C	None	None	GL000016.1	3263917	q21.3
rs1365863077	rs1365863077	1	151775277	G	A	None	None	GL000016.1	3263919	q21.3
rs552215126	rs552215126	1	151775287	G	T	T	0.000200	GL000016.1	3263929	q21.3
rs1338283721	rs1338283721	1	151775289	TCTA	-	None	None	GL000016.1	3263931	q21.3
rs1013055207	rs1013055207	1	151775297	T	C	None	None	GL000016.1	3263939	q21.3
rs1023157941	rs1023157941	1	151775318	G	C	None	None	GL000016.1	3263960	q21.3
rs952900970	rs952900970	1	151775323	C	G	None	None	GL000016.1	3263965	q21.3
rs563547572	rs563547572	1	151775328	C	-	None	None	GL000016.1	3263970	q21.3
rs1396835807	rs1396835807	1	151775333	A	G	None	None	GL000016.1	3263975	q21.3
rs530893563	rs530893563	1	151775343	G	C	None	None	GL000016.1	3263985	q21.3
rs984378026	rs984378026	1	151775348	C	T	None	None	GL000016.1	3263990	q21.3
rs1432388273	rs1432388273	1	151775356	C	T	None	None	GL000016.1	3263998	q21.3
rs1265082263	rs1265082263	1	151775361	G	A	None	None	GL000016.1	3264003	q21.3
rs549301340	rs549301340	1	151775365	C	T	T	0.003994	GL000016.1	3264007	q21.3
rs755244680	rs755244680	1	151775366	C	T	None	None	GL000016.1	3264008	q21.3
rs1241130066	rs1241130066	1	151775367	T	G	None	None	GL000016.1	3264009	q21.3
rs111357506	rs111357506	1	151775370	A	G	None	None	GL000016.1	3264012	q21.3
rs1025739472	rs1025739472	1	151775377	C	T	None	None	GL000016.1	3264019	q21.3
rs1460248386	rs1460248386	1	151775381	-	G	None	None	GL000016.1	3264023	q21.3
rs1205887940	rs1205887940	1	151775384	G	A	None	None	GL000016.1	3264026	q21.3
rs1234117893	rs1234117893	1	151775386	A	G	None	None	GL000016.1	3264028	q21.3
rs1310952658	rs1310952658	1	151775401	C	T	None	None	GL000016.1	3264043	q21.3
rs1298264839	rs1298264839	1	151775407	C	T	None	None	GL000016.1	3264049	q21.3
rs1243903843	rs1243903843	1	151775410	G	T	None	None	GL000016.1	3264052	q21.3
rs1464510700	rs1464510700	1	151775413	C	G	None	None	GL000016.1	3264055	q21.3
rs952901469	rs952901469	1	151775414	T	C	None	None	GL000016.1	3264056	q21.3
rs765846190	rs765846190	1	151775418	T	A	None	None	GL000016.1	3264060	q21.3
rs977222036	rs977222036	1	151775429	G	C	None	None	GL000016.1	3264071	q21.3
rs922741257	rs922741257	1	151775444	T	A	None	None	GL000016.1	3264086	q21.3
rs1376074272	rs1376074272	1	151775452	T	C	None	None	GL000016.1	3264094	q21.3
rs1312342904	rs1312342904	1	151775459	G	A	None	None	GL000016.1	3264101	q21.3
rs528065495	rs528065495	1	151775461	C	T	T	0.000200	GL000016.1	3264103	q21.3
rs1375841839	rs1375841839	1	151775470	G	A	None	None	GL000016.1	3264112	q21.3
rs1172324762	rs1172324762	1	151775472	-	G	None	None	GL000016.1	3264114	q21.3
rs964679682	rs964679682	1	151775476	A	-	None	None	GL000016.1	3264118	q21.3
rs548220226	rs548220226	1	151775476	A	G	G	0.000399	GL000016.1	3264118	q21.3
rs561213995	rs561213995	1	151775481	G	Y	None	None	GL000016.1	3264123	q21.3
rs1257687449	rs1257687449	1	151775485	A	G	None	None	GL000016.1	3264127	q21.3
rs1209511680	rs1209511680	1	151775489	G	A	None	None	GL000016.1	3264131	q21.3
rs910389636	rs910389636	1	151775492	T	C	None	None	GL000016.1	3264134	q21.3
rs1178151073	rs1178151073	1	151775498	A	G	None	None	GL000016.1	3264140	q21.3
rs935054316	rs935054316	1	151775501	G	A	None	None	GL000016.1	3264143	q21.3
rs1205685910	rs1205685910	1	151775505	A	G	None	None	GL000016.1	3264147	q21.3
rs1307218753	rs1307218753	1	151775518	T	C	None	None	GL000016.1	3264160	q21.3
rs987899954	rs987899954	1	151775526	TCTG	-	None	None	GL000016.1	3264168	q21.3
rs915053189	rs915053189	1	151775531	A	G	None	None	GL000016.1	3264173	q21.3
rs947272344	rs947272344	1	151775532	T	C	None	None	GL000016.1	3264174	q21.3
rs1042988120	rs1042988120	1	151775535	G	T	None	None	GL000016.1	3264177	q21.3
rs1356318234	rs1356318234	1	151775538	T	C	None	None	GL000016.1	3264180	q21.3
rs902855585	rs902855585	1	151775547	T	C	None	None	GL000016.1	3264189	q21.3
rs1433744835	rs1433744835	1	151775554	G	C	None	None	GL000016.1	3264196	q21.3
rs1045350054	rs1045350054	1	151775561	G	A	None	None	GL000016.1	3264203	q21.3
rs1292796097	rs1292796097	1	151775564	G	A	None	None	GL000016.1	3264206	q21.3
rs998556103	rs998556103	1	151775570	A	C	None	None	GL000016.1	3264212	q21.3
rs189254006	rs189254006	1	151775572	G	M	A	0.000200	GL000016.1	3264214	q21.3
rs1394337080	rs1394337080	1	151775577	T	C	None	None	GL000016.1	3264219	q21.3
rs1057214146	rs1057214146	1	151775592	G	A	None	None	GL000016.1	3264234	q21.3
rs895542267	rs895542267	1	151775596	T	C	None	None	GL000016.1	3264238	q21.3
rs905107837	rs905107837	1	151775597	T	G	None	None	GL000016.1	3264239	q21.3
rs939291366	rs939291366	1	151775598	C	T	None	None	GL000016.1	3264240	q21.3
rs1399191877	rs1399191877	1	151775600	C	T	None	None	GL000016.1	3264242	q21.3
rs1274771093	rs1274771093	1	151775603	G	T	None	None	GL000016.1	3264245	q21.3
rs1168271400	rs1168271400	1	151775620	T	C	None	None	GL000016.1	3264262	q21.3
rs1476016924	rs1476016924	1	151775627	A	T	None	None	GL000016.1	3264269	q21.3
rs528386530	rs528386530	1	151775628	C	T	None	None	GL000016.1	3264270	q21.3
rs1023104318	rs1023104318	1	151775629	G	A	None	None	GL000016.1	3264271	q21.3
rs537286857	rs537286857	1	151775640	C	T	T	0.000399	GL000016.1	3264282	q21.3
rs1025687132	rs1025687132	1	151775645	T	C	None	None	GL000016.1	3264287	q21.3
rs557193717	rs557193717	1	151775652	C	A	A	0.000399	GL000016.1	3264294	q21.3
rs1005802102	rs1005802102	1	151775654	A	G	None	None	GL000016.1	3264296	q21.3
rs1015875951	rs1015875951	1	151775658	T	C	None	None	GL000016.1	3264300	q21.3
rs145398984	rs145398984	1	151775676	G	A	A	0.000200	GL000016.1	3264318	q21.3
rs1256621370	rs1256621370	1	151775684	G	A	None	None	GL000016.1	3264326	q21.3
rs1215913796	rs1215913796	1	151775698	G	C	None	None	GL000016.1	3264340	q21.3
rs531891438	rs531891438	1	151775700	T	G	None	None	GL000016.1	3264342	q21.3
rs565701002	rs565701002	1	151775701	C	T	None	None	GL000016.1	3264343	q21.3
rs181910489	rs181910489	1	151775704	T	C	C	0.000200	GL000016.1	3264346	q21.3
rs1272741388	rs1272741388	1	151775707	C	G	None	None	GL000016.1	3264349	q21.3
rs1447638677	rs1447638677	1	151775710	G	A	None	None	GL000016.1	3264352	q21.3
rs1018897199	rs1018897199	1	151775712	C	T	None	None	GL000016.1	3264354	q21.3
rs778046903	rs778046903	1	151775728	C	G	None	None	GL000016.1	3264370	q21.3
rs964309481	rs964309481	1	151775733	C	W	None	None	GL000016.1	3264375	q21.3
rs558989178	rs558989178	1	151775742	C	W	A	0.001198	GL000016.1	3264384	q21.3
rs185755391	rs185755391	1	151775751	G	W	A	0.000399	GL000016.1	3264393	q21.3
rs954117828	rs954117828	1	151775752	G	A	None	None	GL000016.1	3264394	q21.3
rs137911962	rs137911962	1	151775757	A	G	G	0.000399	GL000016.1	3264399	q21.3
rs1029302924	rs1029302924	1	151775758	T	C	None	None	GL000016.1	3264400	q21.3
rs1455936981	rs1455936981	1	151775767	C	T	None	None	GL000016.1	3264409	q21.3
rs1201258719	rs1201258719	1	151775770	C	G	None	None	GL000016.1	3264412	q21.3
rs985518889	rs985518889	1	151775781	T	C	None	None	GL000016.1	3264423	q21.3
rs554891190	rs554891190	1	151775787	G	A	A	0.002196	GL000016.1	3264429	q21.3
rs1452658234	rs1452658234	1	151775799	C	T	None	None	GL000016.1	3264441	q21.3
rs987848098	rs987848098	1	151775801	T	A	None	None	GL000016.1	3264443	q21.3
rs574795456	rs574795456	1	151775810	G	A	A	0.000200	GL000016.1	3264452	q21.3
rs978631261	rs978631261	1	151775814	G	A	None	None	GL000016.1	3264456	q21.3
rs747051143	rs747051143	1	151775816	G	A	None	None	GL000016.1	3264458	q21.3
rs1469151508	rs1469151508	1	151775821	G	A	None	None	GL000016.1	3264463	q21.3
rs924522126	rs924522126	1	151775851	C	T	None	None	GL000016.1	3264493	q21.3
rs34594739	rs34594739	1	151775853	-	C	None	None	GL000016.1	3264495	q21.3
rs1400714573	rs1400714573	1	151775872	C	G	None	None	GL000016.1	3264514	q21.3
rs1208221105	rs1208221105	1	151775873	T	C	None	None	GL000016.1	3264515	q21.3
rs757563087	rs757563087	1	151775876	A	G	None	None	GL000016.1	3264518	q21.3
rs571399116	rs571399116	1	151775880	T	C	None	None	GL000016.1	3264522	q21.3
rs1261447403	rs1261447403	1	151775890	A	T	None	None	GL000016.1	3264532	q21.3
rs1344120119	rs1344120119	1	151775900	G	A	None	None	GL000016.1	3264542	q21.3
rs968233637	rs968233637	1	151775912	C	A	None	None	GL000016.1	3264554	q21.3
rs895479258	rs895479258	1	151775919	G	T	None	None	GL000016.1	3264561	q21.3
rs1306925354	rs1306925354	1	151775923	G	A	None	None	GL000016.1	3264565	q21.3
rs1442847562	rs1442847562	1	151775937	G	C	None	None	GL000016.1	3264579	q21.3
rs781257118	rs781257118	1	151775939	G	A	None	None	GL000016.1	3264581	q21.3
rs1284370516	rs1284370516	1	151775941	C	T	None	None	GL000016.1	3264583	q21.3
rs948487755	rs948487755	1	151775967	A	G	None	None	GL000016.1	3264609	q21.3
rs939255962	rs939255962	1	151775969	T	C	None	None	GL000016.1	3264611	q21.3
rs1044204148	rs1044204148	1	151775979	G	T	None	None	GL000016.1	3264621	q21.3
rs1262713609	rs1262713609	1	151775981	G	A	None	None	GL000016.1	3264623	q21.3
rs917210596	rs917210596	1	151775988	A	G	None	None	GL000016.1	3264630	q21.3
rs1379028551	rs1379028551	1	151775997	G	A	None	None	GL000016.1	3264639	q21.3
rs1351506146	rs1351506146	1	151775998	G	A	None	None	GL000016.1	3264640	q21.3
rs888596171	rs888596171	1	151776001	G	A	None	None	GL000016.1	3264643	q21.3
rs115065906	rs115065906	1	151776011	T	G	G	0.005990	GL000016.1	3264653	q21.3
rs1197183919	rs1197183919	1	151776018	T	C	None	None	GL000016.1	3264660	q21.3
rs1047086377	rs1047086377	1	151776027	G	A	None	None	GL000016.1	3264669	q21.3
rs1290979381	rs1290979381	1	151776039	G	C	None	None	GL000016.1	3264681	q21.3
rs140810875	rs140810875	1	151776047	C	T	T	0.000799	GL000016.1	3264689	q21.3
rs144581354	rs144581354	1	151776049	C	T	T	0.000200	GL000016.1	3264691	q21.3
rs1006073054	rs1006073054	1	151776067	T	G	None	None	GL000016.1	3264709	q21.3
rs998849506	rs998849506	1	151776070	T	C	None	None	GL000016.1	3264712	q21.3
rs900011258	rs900011258	1	151776101	G	A	None	None	GL000016.1	3264743	q21.3
rs998423349	rs998423349	1	151776109	T	A	None	None	GL000016.1	3264751	q21.3
rs768267167	rs768267167	1	151776111	G	C	None	None	GL000016.1	3264753	q21.3
rs1327858471	rs1327858471	1	151776112	T	C	None	None	GL000016.1	3264754	q21.3
rs1318518960	rs1318518960	1	151776128	C	T	None	None	GL000016.1	3264770	q21.3
rs774302459	rs774302459	1	151776130	G	A	None	None	GL000016.1	3264772	q21.3
rs1398864501	rs1398864501	1	151776132	C	T	None	None	GL000016.1	3264774	q21.3
rs954220759	rs954220759	1	151776137	A	G	None	None	GL000016.1	3264779	q21.3
rs1029920985	rs1029920985	1	151776146	A	C	None	None	GL000016.1	3264788	q21.3
rs985507625	rs985507625	1	151776166	G	A	None	None	GL000016.1	3264808	q21.3
rs1022361613	rs1022361613	1	151776167	G	A	None	None	GL000016.1	3264809	q21.3
rs1365119279	rs1365119279	1	151776172	T	C	None	None	GL000016.1	3264814	q21.3
rs1470218773	rs1470218773	1	151776176	T	G	None	None	GL000016.1	3264818	q21.3
rs1162331750	rs1162331750	1	151776183	G	C	None	None	GL000016.1	3264825	q21.3
rs545608332	rs545608332	1	151776184	G	A	A	0.000200	GL000016.1	3264826	q21.3
rs956323231	rs956323231	1	151776192	G	C	None	None	GL000016.1	3264834	q21.3
rs1363127600	rs1363127600	1	151776193	C	G	None	None	GL000016.1	3264835	q21.3
rs138956664	rs138956664	1	151776204	G	A	A	0.000200	GL000016.1	3264846	q21.3
rs149438191	rs149438191	1	151776205	T	C	C	0.000200	GL000016.1	3264847	q21.3
rs1304264802	rs1304264802	1	151776207	C	A	None	None	GL000016.1	3264849	q21.3
rs1396307153	rs1396307153	1	151776209	G	A	None	None	GL000016.1	3264851	q21.3
rs1193131439	rs1193131439	1	151776212	G	A	None	None	GL000016.1	3264854	q21.3
rs6587619	rs6587619	1	151776214	A	G	A	0.384185	GL000016.1	3264856	q21.3
rs980944315	rs980944315	1	151776229	G	A	None	None	GL000016.1	3264871	q21.3
rs7523001	rs7523001	1	151776231	C	T	T	0.400160	GL000016.1	3264873	q21.3
rs960825840	rs960825840	1	151776232	G	A	None	None	GL000016.1	3264874	q21.3
rs1277777291	rs1277777291	1	151776240	G	A	None	None	GL000016.1	3264882	q21.3
rs916917237	rs916917237	1	151776241	C	T	None	None	GL000016.1	3264883	q21.3
rs948389204	rs948389204	1	151776264	C	A	None	None	GL000016.1	3264906	q21.3
rs1244202318	rs1244202318	1	151776268	G	A	None	None	GL000016.1	3264910	q21.3
rs1044154489	rs1044154489	1	151776269	T	C	None	None	GL000016.1	3264911	q21.3
rs909602142	rs909602142	1	151776282	G	A	None	None	GL000016.1	3264924	q21.3
rs780057061	rs780057061	1	151776283	A	G	None	None	GL000016.1	3264925	q21.3
rs941108420	rs941108420	1	151776287	A	G	None	None	GL000016.1	3264929	q21.3
rs1337946302	rs1337946302	1	151776288	T	C	None	None	GL000016.1	3264930	q21.3
rs1294649173	rs1294649173	1	151776289	A	G	None	None	GL000016.1	3264931	q21.3
rs1361653558	rs1361653558	1	151776293	A	G	None	None	GL000016.1	3264935	q21.3
rs1359128091	rs1359128091	1	151776296	T	C	None	None	GL000016.1	3264938	q21.3
rs1332702000	rs1332702000	1	151776301	G	A	None	None	GL000016.1	3264943	q21.3
rs1037165611	rs1037165611	1	151776313	C	T	None	None	GL000016.1	3264955	q21.3
rs191590210	rs191590210	1	151776314	G	A	A	0.000399	GL000016.1	3264956	q21.3
rs368663885	rs368663885	1	151776323	C	W	A	0.008387	GL000016.1	3264965	q21.3
rs568771811	rs568771811	1	151776331	T	C	None	None	GL000016.1	3264973	q21.3
rs1040210814	rs1040210814	1	151776333	G	T	None	None	GL000016.1	3264975	q21.3
rs115868678	rs115868678	1	151776335	G	T	None	None	GL000016.1	3264977	q21.3
rs1236852035	rs1236852035	1	151776352	T	G	None	None	GL000016.1	3264994	q21.3
rs998439977	rs998439977	1	151776360	G	A	None	None	GL000016.1	3265002	q21.3
rs1051297398	rs1051297398	1	151776366	G	A	None	None	GL000016.1	3265008	q21.3
rs892717842	rs892717842	1	151776369	C	T	None	None	GL000016.1	3265011	q21.3
rs1010277556	rs1010277556	1	151776383	A	G	None	None	GL000016.1	3265025	q21.3
rs1020285391	rs1020285391	1	151776386	G	M	None	None	GL000016.1	3265028	q21.3
rs1051822444	rs1051822444	1	151776394	C	G	None	None	GL000016.1	3265036	q21.3
rs1252268647	rs1252268647	1	151776405	-	A	None	None	GL000016.1	3265047	q21.3
rs7534811	rs7534811	1	151776405	A	C	C	0.281550	GL000016.1	3265047	q21.3
rs1228421081	rs1228421081	1	151776409	G	A	None	None	GL000016.1	3265051	q21.3
rs1021942874	rs1021942874	1	151776413	A	G	None	None	GL000016.1	3265055	q21.3
rs903537087	rs903537087	1	151776420	C	A	None	None	GL000016.1	3265062	q21.3
rs1382913763	rs1382913763	1	151776421	C	K	None	None	GL000016.1	3265063	q21.3
rs548394455	rs548394455	1	151776423	C	T	T	0.000399	GL000016.1	3265065	q21.3
rs1445917194	rs1445917194	1	151776425	A	G	None	None	GL000016.1	3265067	q21.3
rs1022270163	rs1022270163	1	151776436	G	T	None	None	GL000016.1	3265078	q21.3
rs552432939	rs552432939	1	151776437	T	A	A	0.000799	GL000016.1	3265079	q21.3
rs1396985591	rs1396985591	1	151776441	G	A	None	None	GL000016.1	3265083	q21.3
rs760093277	rs760093277	1	151776461	A	G	None	None	GL000016.1	3265103	q21.3
rs1031494885	rs1031494885	1	151776462	C	T	None	None	GL000016.1	3265104	q21.3
rs1411806105	rs1411806105	1	151776468	T	G	None	None	GL000016.1	3265110	q21.3
rs1160361997	rs1160361997	1	151776471	G	A	None	None	GL000016.1	3265113	q21.3
rs956103828	rs956103828	1	151776472	A	C	None	None	GL000016.1	3265114	q21.3
rs766072469	rs766072469	1	151776484	T	C	None	None	GL000016.1	3265126	q21.3
rs112500535	rs112500535	1	151776489	G	C	None	None	GL000016.1	3265131	q21.3
rs917181672	rs917181672	1	151776495	T	A	None	None	GL000016.1	3265137	q21.3
rs1460812309	rs1460812309	1	151776498	G	T	None	None	GL000016.1	3265140	q21.3
rs969973987	rs969973987	1	151776499	A	G	None	None	GL000016.1	3265141	q21.3
rs1456242065	rs1456242065	1	151776501	A	G	None	None	GL000016.1	3265143	q21.3
rs1254495846	rs1254495846	1	151776505	C	T	None	None	GL000016.1	3265147	q21.3
rs566162597	rs566162597	1	151776506	G	A	A	0.000200	GL000016.1	3265148	q21.3
rs776083708	rs776083708	1	151776507	C	T	None	None	GL000016.1	3265149	q21.3
rs534762670	rs534762670	1	151776508	G	A	A	0.000200	GL000016.1	3265150	q21.3
rs1033855857	rs1033855857	1	151776526	C	T	None	None	GL000016.1	3265168	q21.3
rs1355079926	rs1355079926	1	151776527	G	A	None	None	GL000016.1	3265169	q21.3
rs759979583	rs759979583	1	151776531	A	G	None	None	GL000016.1	3265173	q21.3
rs1397621645	rs1397621645	1	151776532	T	C	None	None	GL000016.1	3265174	q21.3
rs1452253043	rs1452253043	1	151776545	T	G	None	None	GL000016.1	3265187	q21.3
rs941057522	rs941057522	1	151776547	G	M	None	None	GL000016.1	3265189	q21.3
rs554553834	rs554553834	1	151776556	G	A	A	0.000200	GL000016.1	3265198	q21.3
rs1037224846	rs1037224846	1	151776557	C	A	None	None	GL000016.1	3265199	q21.3
rs1445042161	rs1445042161	1	151776564	C	G	None	None	GL000016.1	3265206	q21.3
rs1334956263	rs1334956263	1	151776566	C	G	None	None	GL000016.1	3265208	q21.3
rs1373565270	rs1373565270	1	151776570	G	A	None	None	GL000016.1	3265212	q21.3
rs960521428	rs960521428	1	151776573	C	G	None	None	GL000016.1	3265215	q21.3
rs918761160	rs918761160	1	151776575	C	T	None	None	GL000016.1	3265217	q21.3
rs1348341135	rs1348341135	1	151776579	A	G	None	None	GL000016.1	3265221	q21.3
rs769040462	rs769040462	1	151776580	G	A	None	None	GL000016.1	3265222	q21.3
rs1420343111	rs1420343111	1	151776582	G	A	None	None	GL000016.1	3265224	q21.3
rs1246729535	rs1246729535	1	151776586	G	A	None	None	GL000016.1	3265228	q21.3
rs1051341347	rs1051341347	1	151776587	C	A	None	None	GL000016.1	3265229	q21.3
rs1313372179	rs1313372179	1	151776598	A	G	None	None	GL000016.1	3265240	q21.3
rs890009363	rs890009363	1	151776604	T	C	None	None	GL000016.1	3265246	q21.3
rs1437742883	rs1437742883	1	151776606	-	T	None	None	GL000016.1	3265248	q21.3
rs1396719215	rs1396719215	1	151776609	T	C	None	None	GL000016.1	3265251	q21.3
rs950623216	rs950623216	1	151776611	T	A	None	None	GL000016.1	3265253	q21.3
rs574457873	rs574457873	1	151776616	T	C	C	0.000599	GL000016.1	3265258	q21.3
rs1225113473	rs1225113473	1	151776620	G	C	None	None	GL000016.1	3265262	q21.3
rs1244577304	rs1244577304	1	151776623	C	T	None	None	GL000016.1	3265265	q21.3
rs909860136	rs909860136	1	151776640	AA	-	None	None	GL000016.1	3265282	q21.3
rs1252900996	rs1252900996	1	151776656	T	G	None	None	GL000016.1	3265298	q21.3
rs1285932896	rs1285932896	1	151776659	C	T	None	None	GL000016.1	3265301	q21.3
rs1238700066	rs1238700066	1	151776661	C	T	None	None	GL000016.1	3265303	q21.3
rs1043673183	rs1043673183	1	151776664	T	C	None	None	GL000016.1	3265306	q21.3
rs1202710986	rs1202710986	1	151776665	C	A	None	None	GL000016.1	3265307	q21.3
rs1240807122	rs1240807122	1	151776666	C	G	None	None	GL000016.1	3265308	q21.3
rs779259200	rs779259200	1	151776669	C	G	None	None	GL000016.1	3265311	q21.3
rs941359375	rs941359375	1	151776672	A	G	None	None	GL000016.1	3265314	q21.3
rs537368785	rs537368785	1	151776673	C	T	T	0.000200	GL000016.1	3265315	q21.3
rs1462280299	rs1462280299	1	151776678	C	T	None	None	GL000016.1	3265320	q21.3
rs1290805800	rs1290805800	1	151776684	C	T	None	None	GL000016.1	3265326	q21.3
rs557209521	rs557209521	1	151776687	G	A	A	0.000200	GL000016.1	3265329	q21.3
rs903897339	rs903897339	1	151776701	G	A	None	None	GL000016.1	3265343	q21.3
rs999613889	rs999613889	1	151776704	G	A	None	None	GL000016.1	3265346	q21.3
rs753087582	rs753087582	1	151776711	T	C	None	None	GL000016.1	3265353	q21.3
rs1031525053	rs1031525053	1	151776719	C	T	None	None	GL000016.1	3265361	q21.3
rs955883767	rs955883767	1	151776724	G	A	None	None	GL000016.1	3265366	q21.3
rs577398086	rs577398086	1	151776728	A	G	G	0.000200	GL000016.1	3265370	q21.3
rs1432332065	rs1432332065	1	151776731	G	A	None	None	GL000016.1	3265373	q21.3
rs183103113	rs183103113	1	151776734	C	T	T	0.001198	GL000016.1	3265376	q21.3
rs1195308296	rs1195308296	1	151776740	G	A	None	None	GL000016.1	3265382	q21.3
rs1477942483	rs1477942483	1	151776742	G	A	None	None	GL000016.1	3265384	q21.3
rs1261916441	rs1261916441	1	151776747	T	C	None	None	GL000016.1	3265389	q21.3
rs1374051530	rs1374051530	1	151776751	G	T	None	None	GL000016.1	3265393	q21.3
rs1024158950	rs1024158950	1	151776758	G	A	None	None	GL000016.1	3265400	q21.3
rs1486965881	rs1486965881	1	151776762	A	G	None	None	GL000016.1	3265404	q21.3
rs1257059909	rs1257059909	1	151776784	-	ACTGG	None	None	GL000016.1	3265426	q21.3
rs969924793	rs969924793	1	151776787	G	C	None	None	GL000016.1	3265429	q21.3
rs1310752876	rs1310752876	1	151776794	G	A	None	None	GL000016.1	3265436	q21.3
rs1298006377	rs1298006377	1	151776803	A	T	None	None	GL000016.1	3265445	q21.3
rs559228035	rs559228035	1	151776817	C	T	T	0.000599	GL000016.1	3265459	q21.3
rs1340094773	rs1340094773	1	151776818	G	T	None	None	GL000016.1	3265460	q21.3
rs909543303	rs909543303	1	151776825	A	C	None	None	GL000016.1	3265467	q21.3
rs945588198	rs945588198	1	151776837	G	C	None	None	GL000016.1	3265479	q21.3
rs1416656589	rs1416656589	1	151776846	T	G	None	None	GL000016.1	3265488	q21.3
rs1044375215	rs1044375215	1	151776847	C	K	None	None	GL000016.1	3265489	q21.3
rs903485922	rs903485922	1	151776849	C	T	None	None	GL000016.1	3265491	q21.3
rs1002271177	rs1002271177	1	151776850	G	M	None	None	GL000016.1	3265492	q21.3
rs1172541421	rs1172541421	1	151776851	C	K	None	None	GL000016.1	3265493	q21.3
rs77700983	rs77700983	1	151776863	C	W	A	0.017772	GL000016.1	3265505	q21.3
rs1424992706	rs1424992706	1	151776873	T	C	None	None	GL000016.1	3265515	q21.3
rs1257501412	rs1257501412	1	151776879	G	C	None	None	GL000016.1	3265521	q21.3
rs1181721855	rs1181721855	1	151776883	G	A	None	None	GL000016.1	3265525	q21.3
rs1288404949	rs1288404949	1	151776889	A	G	None	None	GL000016.1	3265531	q21.3
rs1482554154	rs1482554154	1	151776890	G	W	None	None	GL000016.1	3265532	q21.3
rs541903194	rs541903194	1	151776897	C	T	T	0.000200	GL000016.1	3265539	q21.3
rs561691250	rs561691250	1	151776898	G	A	A	0.000200	GL000016.1	3265540	q21.3
rs896206651	rs896206651	1	151776915	C	A	None	None	GL000016.1	3265557	q21.3
rs1256337395	rs1256337395	1	151776920	T	G	None	None	GL000016.1	3265562	q21.3
rs1013316528	rs1013316528	1	151776925	C	G	None	None	GL000016.1	3265567	q21.3
rs1026075156	rs1026075156	1	151776929	C	G	None	None	GL000016.1	3265571	q21.3
rs1312085728	rs1312085728	1	151776937	G	T	None	None	GL000016.1	3265579	q21.3
rs933770417	rs933770417	1	151776938	T	C	None	None	GL000016.1	3265580	q21.3
rs1297628634	rs1297628634	1	151776939	T	C	None	None	GL000016.1	3265581	q21.3
rs950570817	rs950570817	1	151776940	C	A	None	None	GL000016.1	3265582	q21.3
rs144830565	rs144830565	1	151776948	T	C	C	0.004393	GL000016.1	3265590	q21.3
rs550929749	rs550929749	1	151776952	C	A	A	0.000399	GL000016.1	3265594	q21.3
rs1399121815	rs1399121815	1	151776955	G	T	None	None	GL000016.1	3265597	q21.3
rs1168023507	rs1168023507	1	151776958	-	AGCT	None	None	GL000016.1	3265600	q21.3
rs564398030	rs564398030	1	151776987	T	C	C	0.000399	GL000016.1	3265629	q21.3
rs751717908	rs751717908	1	151776992	C	T	None	None	GL000016.1	3265634	q21.3
rs911397956	rs911397956	1	151777000	C	T	None	None	GL000016.1	3265642	q21.3
rs942947327	rs942947327	1	151777001	G	M	None	None	GL000016.1	3265643	q21.3
rs1240528224	rs1240528224	1	151777002	C	T	None	None	GL000016.1	3265644	q21.3
rs1325201401	rs1325201401	1	151777011	C	T	None	None	GL000016.1	3265653	q21.3
rs1043994331	rs1043994331	1	151777012	A	G	None	None	GL000016.1	3265654	q21.3
rs1236582767	rs1236582767	1	151777015	A	-	None	None	GL000016.1	3265657	q21.3
rs1211923723	rs1211923723	1	151777019	G	T	None	None	GL000016.1	3265661	q21.3
rs1357300780	rs1357300780	1	151777020	T	G	None	None	GL000016.1	3265662	q21.3
rs1203878280	rs1203878280	1	151777021	G	T	None	None	GL000016.1	3265663	q21.3
rs1259682881	rs1259682881	1	151777023	A	G	None	None	GL000016.1	3265665	q21.3
rs1484599461	rs1484599461	1	151777040	A	G	None	None	GL000016.1	3265682	q21.3
rs186312405	rs186312405	1	151777065	A	G	None	None	GL000016.1	3265707	q21.3
rs1242662603	rs1242662603	1	151777073	C	G	None	None	GL000016.1	3265715	q21.3
rs1319893458	rs1319893458	1	151777074	T	C	None	None	GL000016.1	3265716	q21.3
rs903843388	rs903843388	1	151777080	C	W	None	None	GL000016.1	3265722	q21.3
rs935356189	rs935356189	1	151777081	G	A	None	None	GL000016.1	3265723	q21.3
rs533027956	rs533027956	1	151777088	C	G	G	0.000200	GL000016.1	3265730	q21.3
rs546777334	rs546777334	1	151777107	A	C	C	0.000399	GL000016.1	3265749	q21.3
rs114005380	rs114005380	1	151777109	C	T	T	0.009585	GL000016.1	3265751	q21.3
rs535135016	rs535135016	1	151777112	C	T	T	0.000200	GL000016.1	3265754	q21.3
rs1197660560	rs1197660560	1	151777113	C	A	None	None	GL000016.1	3265755	q21.3
rs1013675534	rs1013675534	1	151777126	A	G	None	None	GL000016.1	3265768	q21.3
rs548249138	rs548249138	1	151777132	G	C	C	0.000200	GL000016.1	3265774	q21.3
rs945536140	rs945536140	1	151777140	A	G	None	None	GL000016.1	3265782	q21.3
rs568142782	rs568142782	1	151777163	C	T	T	0.000200	GL000016.1	3265805	q21.3
rs1043934433	rs1043934433	1	151777167	A	G	None	None	GL000016.1	3265809	q21.3
rs1382710063	rs1382710063	1	151777171	C	T	None	None	GL000016.1	3265813	q21.3
rs1024112681	rs1024112681	1	151777174	C	T	None	None	GL000016.1	3265816	q21.3
rs1470453269	rs1470453269	1	151777179	C	T	None	None	GL000016.1	3265821	q21.3
rs1439615055	rs1439615055	1	151777180	C	T	None	None	GL000016.1	3265822	q21.3
rs537032118	rs537032118	1	151777181	G	W	T	0.000599	GL000016.1	3265823	q21.3
rs1378914179	rs1378914179	1	151777186	C	T	None	None	GL000016.1	3265828	q21.3
rs1201436916	rs1201436916	1	151777187	C	T	None	None	GL000016.1	3265829	q21.3
rs148151006	rs148151006	1	151777188	G	A	A	0.000599	GL000016.1	3265830	q21.3
rs1266895327	rs1266895327	1	151777190	C	A	None	None	GL000016.1	3265832	q21.3
rs938301624	rs938301624	1	151777197	G	A	None	None	GL000016.1	3265839	q21.3
rs1489281556	rs1489281556	1	151777201	G	T	None	None	GL000016.1	3265843	q21.3
rs1055185416	rs1055185416	1	151777206	G	A	None	None	GL000016.1	3265848	q21.3
rs896167775	rs896167775	1	151777218	C	T	None	None	GL000016.1	3265860	q21.3
rs1352886307	rs1352886307	1	151777239	G	C	None	None	GL000016.1	3265881	q21.3
rs748336852	rs748336852	1	151777240	G	A	None	None	GL000016.1	3265882	q21.3
rs577461959	rs577461959	1	151777242	G	T	T	0.000200	GL000016.1	3265884	q21.3
rs962359278	rs962359278	1	151777254	C	G	None	None	GL000016.1	3265896	q21.3
rs1455349562	rs1455349562	1	151777255	C	A	None	None	GL000016.1	3265897	q21.3
rs78743010	rs78743010	1	151777269	T	C	C	0.009585	GL000016.1	3265911	q21.3
rs1341002293	rs1341002293	1	151777270	G	A	None	None	GL000016.1	3265912	q21.3
rs886236169	rs886236169	1	151777273	G	A	None	None	GL000016.1	3265915	q21.3
rs1281193503	rs1281193503	1	151777275	C	T	None	None	GL000016.1	3265917	q21.3
rs1300090344	rs1300090344	1	151777279	A	C	None	None	GL000016.1	3265921	q21.3
rs553537719	rs553537719	1	151777281	C	T	T	0.000200	GL000016.1	3265923	q21.3
rs1384572573	rs1384572573	1	151777284	T	A	None	None	GL000016.1	3265926	q21.3
rs1347141471	rs1347141471	1	151777285	C	T	None	None	GL000016.1	3265927	q21.3
rs1005999733	rs1005999733	1	151777288	G	C	None	None	GL000016.1	3265930	q21.3
rs1025327924	rs1025327924	1	151777289	G	C	None	None	GL000016.1	3265931	q21.3
rs955264787	rs955264787	1	151777295	G	A	None	None	GL000016.1	3265937	q21.3
rs1016137119	rs1016137119	1	151777307	T	C	None	None	GL000016.1	3265949	q21.3
rs191619817	rs191619817	1	151777311	T	C	None	None	GL000016.1	3265953	q21.3
rs781479435	rs781479435	1	151777316	G	A	None	None	GL000016.1	3265958	q21.3
rs568616039	rs568616039	1	151777317	T	C	None	None	GL000016.1	3265959	q21.3
rs911386750	rs911386750	1	151777324	C	R	None	None	GL000016.1	3265966	q21.3
rs1287402989	rs1287402989	1	151777329	G	C	None	None	GL000016.1	3265971	q21.3
rs1377297763	rs1377297763	1	151777350	C	-	None	None	GL000016.1	3265992	q21.3
rs1196949252	rs1196949252	1	151777352	T	C	None	None	GL000016.1	3265994	q21.3
rs1478924425	rs1478924425	1	151777353	G	A	None	None	GL000016.1	3265995	q21.3
rs573319207	rs573319207	1	151777379	G	H	T	0.002196	GL000016.1	3266021	q21.3
rs1220874388	rs1220874388	1	151777381	C	A	None	None	GL000016.1	3266023	q21.3
rs1281998590	rs1281998590	1	151777384	A	G	None	None	GL000016.1	3266026	q21.3
rs1201972315	rs1201972315	1	151777391	C	G	None	None	GL000016.1	3266033	q21.3
rs1271570630	rs1271570630	1	151777397	G	-	None	None	GL000016.1	3266039	q21.3
rs541976787	rs541976787	1	151777399	G	T	T	0.000200	GL000016.1	3266041	q21.3
rs1255190070	rs1255190070	1	151777400	G	A	None	None	GL000016.1	3266042	q21.3
rs979638191	rs979638191	1	151777402	G	A	None	None	GL000016.1	3266044	q21.3
rs560105658	rs560105658	1	151777403	A	T	None	None	GL000016.1	3266045	q21.3
rs1028720128	rs1028720128	1	151777414	G	T	None	None	GL000016.1	3266056	q21.3
rs561753986	rs561753986	1	151777431	G	A	A	0.000200	GL000016.1	3266073	q21.3
rs534961949	rs534961949	1	151777437	C	T	None	None	GL000016.1	3266079	q21.3
rs1052823444	rs1052823444	1	151777439	C	K	None	None	GL000016.1	3266081	q21.3
rs896495352	rs896495352	1	151777440	C	T	None	None	GL000016.1	3266082	q21.3
rs1405987325	rs1405987325	1	151777443	T	C	None	None	GL000016.1	3266085	q21.3
rs1415412377	rs1415412377	1	151777444	T	C	None	None	GL000016.1	3266086	q21.3
rs1402032530	rs1402032530	1	151777450	G	T	None	None	GL000016.1	3266092	q21.3
rs913980838	rs913980838	1	151777456	C	A	None	None	GL000016.1	3266098	q21.3
rs76366784	rs76366784	1	151777471	G	C	C	0.063099	GL000016.1	3266113	q21.3
rs1159875644	rs1159875644	1	151777474	A	G	None	None	GL000016.1	3266116	q21.3
rs979992209	rs979992209	1	151777476	G	W	None	None	GL000016.1	3266118	q21.3
rs1476847022	rs1476847022	1	151777482	G	A	None	None	GL000016.1	3266124	q21.3
rs756338839	rs756338839	1	151777486	G	A	None	None	GL000016.1	3266128	q21.3
rs1423997394	rs1423997394	1	151777488	T	C	None	None	GL000016.1	3266130	q21.3
rs938232600	rs938232600	1	151777493	G	A	None	None	GL000016.1	3266135	q21.3
rs1442921219	rs1442921219	1	151777494	G	M	None	None	GL000016.1	3266136	q21.3
rs1201502798	rs1201502798	1	151777497	G	C	None	None	GL000016.1	3266139	q21.3
rs544226483	rs544226483	1	151777502	C	T	T	0.000200	GL000016.1	3266144	q21.3
rs1258250900	rs1258250900	1	151777518	C	T	None	None	GL000016.1	3266160	q21.3
rs778722134	rs778722134	1	151777532	G	A	None	None	GL000016.1	3266174	q21.3
rs1001398538	rs1001398538	1	151777543	T	A	None	None	GL000016.1	3266185	q21.3
rs182193639	rs182193639	1	151777544	T	A	A	0.000200	GL000016.1	3266186	q21.3
rs1016791927	rs1016791927	1	151777556	G	C	None	None	GL000016.1	3266198	q21.3
rs374323645	rs374323645	1	151777558	C	T	T	0.000200	GL000016.1	3266200	q21.3
rs1449482148	rs1449482148	1	151777588	G	A	None	None	GL000016.1	3266230	q21.3
rs1340374764	rs1340374764	1	151777589	T	C	None	None	GL000016.1	3266231	q21.3
rs994105529	rs994105529	1	151777591	G	A	None	None	GL000016.1	3266233	q21.3
rs949063956	rs949063956	1	151777592	G	C	None	None	GL000016.1	3266234	q21.3
rs1449394435	rs1449394435	1	151777594	G	T	None	None	GL000016.1	3266236	q21.3
rs1401315806	rs1401315806	1	151777626	G	T	None	None	GL000016.1	3266268	q21.3
rs1047418179	rs1047418179	1	151777635	T	M	None	None	GL000016.1	3266277	q21.3
rs1025722752	rs1025722752	1	151777640	C	A	None	None	GL000016.1	3266282	q21.3
rs955106514	rs955106514	1	151777647	C	T	None	None	GL000016.1	3266289	q21.3
rs79952398	rs79952398	1	151777648	G	A	A	0.027556	GL000016.1	3266290	q21.3
rs578096762	rs578096762	1	151777650	A	C	None	None	GL000016.1	3266292	q21.3
rs1236792411	rs1236792411	1	151777650	-	T	None	None	GL000016.1	3266292	q21.3
rs2293088	rs2293088	1	151777651	G	A	A	0.251597	GL000016.1	3266293	q21.3
rs996458291	rs996458291	1	151777651	G	-	None	None	GL000016.1	3266293	q21.3
rs1238413271	rs1238413271	1	151777658	A	G	None	None	GL000016.1	3266300	q21.3
rs963775754	rs963775754	1	151777660	G	A	None	None	GL000016.1	3266302	q21.3
rs1358089853	rs1358089853	1	151777660	G	-	None	None	GL000016.1	3266302	q21.3
rs954646258	rs954646258	1	151777664	A	G	None	None	GL000016.1	3266306	q21.3
rs979544757	rs979544757	1	151777669	C	T	None	None	GL000016.1	3266311	q21.3
rs777633661	rs777633661	1	151777670	G	A	None	None	GL000016.1	3266312	q21.3
rs1356284847	rs1356284847	1	151777675	C	T	None	None	GL000016.1	3266317	q21.3
rs746536566	rs746536566	1	151777683	G	C	None	None	GL000016.1	3266325	q21.3
rs1242769093	rs1242769093	1	151777692	G	T	None	None	GL000016.1	3266334	q21.3
rs1378195332	rs1378195332	1	151777694	G	A	None	None	GL000016.1	3266336	q21.3
rs557378451	rs557378451	1	151777703	T	A	None	None	GL000016.1	3266345	q21.3
rs575645627	rs575645627	1	151777706	C	T	T	0.000599	GL000016.1	3266348	q21.3
rs548309494	rs548309494	1	151777707	G	A	A	0.000599	GL000016.1	3266349	q21.3
rs1045161030	rs1045161030	1	151777710	G	A	None	None	GL000016.1	3266352	q21.3
rs1404791467	rs1404791467	1	151777712	A	C	None	None	GL000016.1	3266354	q21.3
rs1412998686	rs1412998686	1	151777715	T	C	None	None	GL000016.1	3266357	q21.3
rs926665748	rs926665748	1	151777718	A	G	None	None	GL000016.1	3266360	q21.3
rs942112079	rs942112079	1	151777721	G	T	None	None	GL000016.1	3266363	q21.3
rs1441461645	rs1441461645	1	151777723	G	-	None	None	GL000016.1	3266365	q21.3
rs1038172049	rs1038172049	1	151777739	C	A	None	None	GL000016.1	3266381	q21.3
rs1380749680	rs1380749680	1	151777744	T	C	None	None	GL000016.1	3266386	q21.3
rs776371267	rs776371267	1	151777746	T	A	None	None	GL000016.1	3266388	q21.3
rs568205403	rs568205403	1	151777754	G	A	A	0.000200	GL000016.1	3266396	q21.3
rs994488430	rs994488430	1	151777760	G	W	None	None	GL000016.1	3266402	q21.3
rs959569339	rs959569339	1	151777770	C	T	None	None	GL000016.1	3266412	q21.3
rs186928072	rs186928072	1	151777771	A	G	G	0.004393	GL000016.1	3266413	q21.3
rs1288948855	rs1288948855	1	151777774	C	T	None	None	GL000016.1	3266416	q21.3
rs867643769	rs867643769	1	151777775	G	A	None	None	GL000016.1	3266417	q21.3
rs1442851376	rs1442851376	1	151777807	T	A	None	None	GL000016.1	3266449	q21.3
rs1309039391	rs1309039391	1	151777809	T	C	None	None	GL000016.1	3266451	q21.3
rs1222382840	rs1222382840	1	151777817	C	T	None	None	GL000016.1	3266459	q21.3
rs1007818480	rs1007818480	1	151777818	C	A	None	None	GL000016.1	3266460	q21.3
rs1017911614	rs1017911614	1	151777821	C	T	None	None	GL000016.1	3266463	q21.3
rs1435854384	rs1435854384	1	151777822	G	A	None	None	GL000016.1	3266464	q21.3
rs769536669	rs769536669	1	151777824	T	C	None	None	GL000016.1	3266466	q21.3
rs1300106034	rs1300106034	1	151777836	C	K	None	None	GL000016.1	3266478	q21.3
rs1361056339	rs1361056339	1	151777837	G	A	None	None	GL000016.1	3266479	q21.3
rs1047366417	rs1047366417	1	151777838	GCT	-	None	None	GL000016.1	3266480	q21.3
rs1426831526	rs1426831526	1	151777839	C	A	None	None	GL000016.1	3266481	q21.3
rs1191473872	rs1191473872	1	151777842	C	T	None	None	GL000016.1	3266484	q21.3
rs1161599561	rs1161599561	1	151777848	-	GCC	None	None	GL000016.1	3266490	q21.3
rs1214106337	rs1214106337	1	151777850	C	T	None	None	GL000016.1	3266492	q21.3
[truncated: 955,223 more rows]
