# Supplementary material for: ACE2 Netlas: In silico Functional Characterization and Drug-Gene Interactions of ACE2 Gene Network to Understand Its Potential Involvement in COVID-19 Susceptibility
Source: Front Genet. 2021 Aug 27;12:698033. doi: 10.3389/fgene.2021.698033 (PMC8429844; doi:10.3389/fgene.2021.698033)
Supplement: Supplementary file 5 [file Data_Sheet_5.zip]

Archive with 1 entries (1 files):
- Supplementaryfile5_SNPswithpathogenicCADD-annotation.txt
