# Supplementary material for: ACE2 Netlas: In silico Functional Characterization and Drug-Gene Interactions of ACE2 Gene Network to Understand Its Potential Involvement in COVID-19 Susceptibility
Source: Front Genet. 2021 Aug 27;12:698033. doi: 10.3389/fgene.2021.698033 (PMC8429844; doi:10.3389/fgene.2021.698033)
Supplement: Supplementary file 5 [file Data_Sheet_5.zip › Supplementaryfile5_SNPswithpathogenicCADD-annotation.txt]

Variation.ID	Chromosome	Position	Variant	PHRED
rs1265893702	chr1	151768556	C/T	13.53
rs1195052699	chr1	151768558	A/G	12.55
rs1309532353	chr1	151768828	T/C	15.02
rs946376285	chr1	151768833	G/A	14.38
rs1044802297	chr1	151768837	C/T	15.29
rs903034465	chr1	151768839	G/C	16.03
rs140830392	chr1	151768946	G/A	10.83
rs140830392	chr1	151768946	G/C	10.36
rs140830392	chr1	151768946	G/T	10.44
rs1035752330	chr1	151768947	T/G	11.11
rs1437790719	chr1	151768948	G/A	12.01
rs1331102891	chr1	151768952	G/A	11.01
rs1331102891	chr1	151768952	G/C	10.55
rs1402176458	chr1	151768958	G/A	10.94
rs926308632	chr1	151769257	C/T	10.38
rs1415733042	chr1	151769265	T/A	10.59
rs1182054973	chr1	151769273	T/C	11.72
rs1312866037	chr1	151769648	A/G	10.2
rs919022598	chr1	151769730	G/C	10.63
rs112401068	chr1	151770306	C/T	10.13
rs1407960484	chr1	151770708	G/A	11.17
rs754557546	chr1	151770899	G/A	14.7
rs988715355	chr1	151770905	A/G	10.32
rs1329110867	chr1	151770908	T/C	10.32
rs1407436513	chr1	151771072	T/G	10.31
rs186213312	chr1	151771234	A/G	10.12
rs890260121	chr1	151771236	C/G	10.12
rs148366592	chr1	151771241	C/T	11.21
rs1045732025	chr1	151771258	C/T	13.26
rs1164565900	chr1	151771275	C/T	12.49
rs1020155279	chr1	151771277	C/G	12.94
rs1020155279	chr1	151771277	C/T	13.31
rs116152106	chr1	151771297	C/T	15.96
rs1037778472	chr1	151771298	G/A	19.79
rs1288690777	chr1	151771299	C/T	18.07
rs1389160783	chr1	151771300	A/G	19.98
rs1352181454	chr1	151771305	A/C	15.99
rs1352181454	chr1	151771305	A/T	16.02
rs1228269673	chr1	151771311	G/A	12.5
rs375101378	chr1	151771312	G/T	11.69
rs1285515796	chr1	151771319	G/C	11.59
rs577741641	chr1	151771323	G/A	11.23
rs1159095972	chr1	151771349	G/A	10.26
rs1032326592	chr1	151771353	C/T	16.17
rs367930201	chr1	151771355	A/G	14.35
rs955200910	chr1	151771365	C/T	11.24
rs1018649749	chr1	151771396	A/T	10.29
rs1433094718	chr1	151771529	G/A	11.61
rs1433094718	chr1	151771529	G/T	11.23
rs1045317963	chr1	151771539	C/T	14.92
rs900147352	chr1	151771545	C/G	10.93
rs1455706716	chr1	151771546	C/T	13.08
rs1381871236	chr1	151771552	C/A	11.97
rs926892046	chr1	151771553	C/T	12.38
rs1178467707	chr1	151771555	G/C	10.57
rs1396970964	chr1	151771557	C/A	10.86
rs550697217	chr1	151771689	G/T	13.08
rs1000090678	chr1	151771710	G/C	11.05
rs1034282587	chr1	151771719	C/A	10.81
rs959327313	chr1	151771722	C/T	11.21
rs1452008726	chr1	151771732	A/G	11.01
rs1432079775	chr1	151771786	G/A	10.6
rs1000806238	chr1	151771794	G/C	10.91
rs908011415	chr1	151771796	G/A	10.88
rs922189777	chr1	151771820	G/A	10.81
rs1458172608	chr1	151771880	T/A	11.63
rs116199815	chr1	151772000	G/C	11.46
rs575943103	chr1	151772023	C/A	10.32
rs765265795	chr1	151772043	C/T	12.93
rs570660934	chr1	151772047	C/T	12.95
rs1247388380	chr1	151772048	C/T	12.3
rs1206694467	chr1	151772050	A/G	12.01
rs1325449693	chr1	151772052	C/T	13.28
rs752209408	chr1	151772057	G/T	12.16
rs1310136856	chr1	151772076	C/T	11.14
rs973539436	chr1	151772091	A/C	11.44
rs539909803	chr1	151772160	G/T	11.23
rs553733517	chr1	151772172	C/T	10.09
rs75906437	chr1	151772221	C/T	10.36
rs1252738035	chr1	151772224	C/A	11.51
rs925697432	chr1	151772225	C/G	11.72
rs1340860686	chr1	151772230	C/T	12.96
rs1294684701	chr1	151772231	C/G	14.11
rs1247528880	chr1	151772233	C/T	12.32
rs746199868	chr1	151772242	G/A	12.27
rs564694884	chr1	151772405	G/C	10.86
rs1390194239	chr1	151772759	G/A	10.99
rs867916140	chr1	151772776	G/A	14.69
rs1329434353	chr1	151772783	T/C	16.8
rs1296883441	chr1	151772817	C/G	15.32
rs573618694	chr1	151772822	G/A	14.34
rs1285856348	chr1	151772846	T/C	10.63
rs192606292	chr1	151773003	T/A	11.15
rs567250149	chr1	151773187	C/G	10.75
rs535901285	chr1	151773191	C/G	12.88
rs369326971	chr1	151773358	C/T	11.21
rs1312585537	chr1	151773363	G/A	10.4
rs373300125	chr1	151773364	C/T	10.14
rs1439190935	chr1	151773396	A/G	12.15
rs1474380806	chr1	151773402	G/A	19.2
rs1335633198	chr1	151773432	A/G	16.03
rs777023320	chr1	151773435	G/A	16.69
rs368074888	chr1	151773474	G/A	16.76
rs368074888	chr1	151773474	G/C	16.45
rs777680110	chr1	151773480	G/A	15.16
rs201810757	chr1	151773498	T/C	17.62
rs746645285	chr1	151773504	C/T	16.44
rs370859885	chr1	151773516	G/C	18.07
rs773727901	chr1	151773531	G/A	16.89
rs113544014	chr1	151773549	G/A	17.24
rs374430750	chr1	151773612	C/A	16.82
rs374430750	chr1	151773612	C/T	17.11
rs749770854	chr1	151773621	C/A	13.85
rs374560086	chr1	151773630	G/A	15.54
rs1489497792	chr1	151773642	G/A	16.68
rs959503922	chr1	151773654	G/T	11.19
rs765052995	chr1	151773684	C/G	17.29
rs1212309290	chr1	151773686	G/A	19.45
rs1323620446	chr1	151773735	A/G	16.46
rs190062056	chr1	151773738	G/A	18.88
rs1483127913	chr1	151773750	C/T	19.97
rs776920539	chr1	151773771	C/T	21.4
rs200643907	chr1	151773813	G/A	11.52
rs1258325375	chr1	151773846	G/T	16.07
rs779470941	chr1	151773852	G/A	16.64
rs746348430	chr1	151773855	G/T	16.43
rs747007808	chr1	151773867	A/G	15.36
rs368004084	chr1	151773870	T/A	15.76
rs756977374	chr1	151773909	A/T	15.04
rs758851401	chr1	151773918	T/A	10.1
rs758851401	chr1	151773918	T/C	10.25
rs1374470386	chr1	151773924	C/T	19.1
rs1474640838	chr1	151773939	C/G	17.66
rs142210249	chr1	151773942	G/A	17.45
rs1188678500	chr1	151773954	G/A	13.99
rs750100866	chr1	151773993	C/T	14.77
rs369003154	chr1	151774002	C/G	16.88
rs369003154	chr1	151774002	C/T	17.25
rs188677023	chr1	151774011	A/G	13.78
rs781129826	chr1	151774017	G/C	15.53
rs1399814092	chr1	151774020	G/A	16.31
rs1411151302	chr1	151774029	G/A	17.81
rs777932464	chr1	151774032	A/T	15.96
rs975837792	chr1	151774035	G/A	14.67
rs975837792	chr1	151774035	G/T	14.43
rs1202521436	chr1	151774055	G/A	18.32
rs1229490165	chr1	151774056	G/A	12.27
rs1054527360	chr1	151774059	G/A	11.48
rs1235641903	chr1	151774071	G/A	17.44
rs201124411	chr1	151774074	C/G	17.44
rs1362890936	chr1	151774098	G/A	16.52
rs1461267091	chr1	151774104	G/A	16.05
rs746757543	chr1	151774124	A/G	15.51
rs768336647	chr1	151774131	C/G	14.32
rs781140543	chr1	151774133	G/A	17.03
rs1214189204	chr1	151774155	T/C	12.62
rs1205662619	chr1	151774176	G/A	18.3
rs965657461	chr1	151774188	C/G	17
rs146639891	chr1	151774197	G/A	16.14
rs761209570	chr1	151774200	G/A	17.53
rs757295174	chr1	151774224	G/C	17.29
rs562947200	chr1	151774242	G/T	16.85
rs748751747	chr1	151774245	G/A	17.69
rs1224091380	chr1	151774254	C/T	15.33
rs1438556002	chr1	151774275	G/A	16.57
rs1481603188	chr1	151774281	C/A	15.5
rs761154710	chr1	151774293	G/A	17.73
rs953206848	chr1	151774302	G/A	15.67
rs1383149066	chr1	151774311	G/A	19.35
rs1276639538	chr1	151774317	G/A	16.41
rs1376280550	chr1	151774326	C/T	19.94
rs535197039	chr1	151774335	A/G	14.42
rs1486481030	chr1	151774380	C/T	16.51
rs769036572	chr1	151774395	G/A	19.1
rs1425068409	chr1	151774398	G/T	16.8
rs755932765	chr1	151774440	C/T	15.22
rs1391263363	chr1	151774449	C/A	18.57
rs1188850905	chr1	151774451	G/A	19.65
rs1422758717	chr1	151774458	C/T	16.72
rs778471540	chr1	151774461	A/G	13.17
rs1429192461	chr1	151774464	T/C	12.17
rs1462490887	chr1	151774470	G/A	19.6
rs746682438	chr1	151774488	C/T	15.2
rs374452560	chr1	151774494	C/T	16.44
rs777023281	chr1	151774497	C/G	16.36
rs374134009	chr1	151774503	C/A	15.64
rs374134009	chr1	151774503	C/T	15.85
rs757851637	chr1	151774524	C/A	15.97
rs1338619306	chr1	151774526	G/A	17.97
rs1265513930	chr1	151774581	A/G	13.82
rs1216031311	chr1	151774584	G/T	15.72
rs1272097369	chr1	151774590	G/A	17
rs151174289	chr1	151774599	T/C	13.38
rs774638723	chr1	151774602	G/A	16.79
rs1431201578	chr1	151774605	G/A	17.51
rs1169985710	chr1	151774611	G/A	16.93
rs761472225	chr1	151774617	C/T	16.89
rs1324816924	chr1	151774626	G/A	16.76
rs750302223	chr1	151774635	C/T	14.44
rs928838237	chr1	151774637	A/G	14.51
rs765872718	chr1	151774641	G/A	12.66
rs991764310	chr1	151774659	C/A	10.18
rs1411706596	chr1	151774680	G/A	18.25
rs769440506	chr1	151774758	G/A	17.6
rs769440506	chr1	151774758	G/C	17.19
rs766249080	chr1	151774764	G/A	16.47
rs1443076571	chr1	151774767	G/A	16.48
rs200570728	chr1	151774775	G/A	14.32
rs1316872681	chr1	151774779	C/G	12.9
rs764351449	chr1	151774794	T/C	13.64
rs757699041	chr1	151774803	C/A	17.93
rs747189010	chr1	151774821	G/A	16.59
rs372094100	chr1	151774824	C/A	15.06
rs1185715005	chr1	151774830	G/T	17.17
rs372406055	chr1	151774833	C/T	18.2
rs1217343758	chr1	151774836	C/A	16.82
rs1157133969	chr1	151774844	G/A	17.13
rs1338022813	chr1	151774866	A/G	12.08
rs1269137109	chr1	151774872	G/A	16.37
rs775134258	chr1	151774875	C/T	16.21
rs1236637779	chr1	151774911	G/A	14.78
rs1167737340	chr1	151774920	C/T	16.77
rs1474607709	chr1	151774923	G/T	16.31
rs1420318548	chr1	151774929	G/A	16.77
rs1261155810	chr1	151774932	C/G	17.03
rs1255584824	chr1	151774941	G/C	14.67
rs139571478	chr1	151774950	C/T	12.98
rs147627798	chr1	151774959	C/G	10.37
rs147627798	chr1	151774959	C/T	10.82
rs1176451224	chr1	151774967	G/A	14.79
rs1233448053	chr1	151774968	G/A	13.8
rs775292710	chr1	151774974	C/G	12.19
rs572379680	chr1	151774980	C/G	14.91
rs776396759	chr1	151774992	C/T	16.45
rs1224032527	chr1	151774995	A/G	15.82
rs1328711192	chr1	151775010	T/C	10.53
rs1275315621	chr1	151775013	T/C	16.16
rs372985640	chr1	151775016	A/G	11.63
rs755039564	chr1	151775031	T/C	16.02
rs1372042928	chr1	151775040	G/A	14.59
rs1415931183	chr1	151775043	A/G	15
rs752885114	chr1	151775067	G/A	18.1
rs756397077	chr1	151775070	G/A	15.19
rs761540504	chr1	151775114	G/A	15.73
rs1380614816	chr1	151775157	C/T	14.9
rs777930515	chr1	151775185	T/C	18.13
rs561612887	chr1	151775194	C/G	26.9
rs779750195	chr1	151775209	A/C	13.08
rs779750195	chr1	151775209	A/G	13.23
rs1407264709	chr1	151775218	T/A	12.46
rs1445020087	chr1	151775221	T/G	13.35
rs563494814	chr1	151775224	G/T	13.37
rs1361833902	chr1	151775225	A/G	14.33
rs1011468900	chr1	151775228	G/A	12.79
rs1042664140	chr1	151775229	T/C	13.03
rs781285399	chr1	151775232	C/A	13.85
rs1013055207	chr1	151775297	T/C	13.31
rs1023157941	chr1	151775318	G/C	13.04
rs952900970	chr1	151775323	C/G	14
rs1025739472	chr1	151775377	C/T	11.04
rs1234117893	chr1	151775386	A/G	10.1
rs952901469	chr1	151775414	T/C	10.6
rs1433744835	chr1	151775554	G/C	14
rs1215913796	chr1	151775698	G/C	11.18
rs531891438	chr1	151775700	T/G	11.94
rs565701002	chr1	151775701	C/T	11.18
rs181910489	chr1	151775704	T/C	10.69
rs1447638677	chr1	151775710	G/A	10.83
rs778046903	chr1	151775728	C/G	10.39
rs1452658234	chr1	151775799	C/T	12
rs987848098	chr1	151775801	T/A	16.39
rs574795456	chr1	151775810	G/A	17.39
rs978631261	chr1	151775814	G/A	11.16
rs747051143	chr1	151775816	G/A	10.7
rs1469151508	chr1	151775821	G/A	12.2
rs1344120119	chr1	151775900	G/A	11.1
rs1318518960	chr1	151776128	C/T	12.1
rs1398864501	chr1	151776132	C/T	10.94
rs545608332	chr1	151776184	G/A	10.4
rs6587619	chr1	151776214	A/G	10.06
rs980944315	chr1	151776229	G/A	11.38
rs7523001	chr1	151776231	C/T	10.07
rs1312085728	chr1	151776937	G/T	10.35
rs933770417	chr1	151776938	T/C	11.74
rs1297628634	chr1	151776939	T/C	13.26
rs950570817	chr1	151776940	C/A	18.36
rs144830565	chr1	151776948	T/C	20.3
rs550929749	chr1	151776952	C/A	16.95
rs1399121815	chr1	151776955	G/T	19.11
rs564398030	chr1	151776987	T/C	15.83
rs751717908	chr1	151776992	C/T	15
rs911397956	chr1	151777000	C/T	12
rs942947327	chr1	151777001	G/A	12.01
rs942947327	chr1	151777001	G/C	11.58
rs1240528224	chr1	151777002	C/T	14.32
rs1325201401	chr1	151777011	C/T	15.28
rs1043994331	chr1	151777012	A/G	15.74
rs1211923723	chr1	151777019	G/T	17.76
rs1357300780	chr1	151777020	T/G	17.54
rs1203878280	chr1	151777021	G/T	19.08
rs1259682881	chr1	151777023	A/G	17.75
rs1484599461	chr1	151777040	A/G	13.66
rs186312405	chr1	151777065	A/G	13.51
rs1242662603	chr1	151777073	C/G	13.12
rs1319893458	chr1	151777074	T/C	12.87
rs903843388	chr1	151777080	C/A	12.36
rs903843388	chr1	151777080	C/T	12.7
rs935356189	chr1	151777081	G/A	15.9
rs1013675534	chr1	151777126	A/G	12.71
rs548249138	chr1	151777132	G/C	11.95
rs945536140	chr1	151777140	A/G	11.01
rs1470453269	chr1	151777179	C/T	15.6
rs1439615055	chr1	151777180	C/T	14.11
rs537032118	chr1	151777181	G/A	16.11
rs537032118	chr1	151777181	G/T	15.9
rs1378914179	chr1	151777186	C/T	13.98
rs1201436916	chr1	151777187	C/T	10.3
rs148151006	chr1	151777188	G/A	12.24
rs1266895327	chr1	151777190	C/A	16.51
rs938301624	chr1	151777197	G/A	17.5
rs568616039	chr1	151777317	T/C	10.82
rs911386750	chr1	151777324	C/A	11.49
rs911386750	chr1	151777324	C/G	11.41
rs778722134	chr1	151777532	G/A	14.29
rs1001398538	chr1	151777543	T/A	11.24
rs182193639	chr1	151777544	T/A	11.23
rs1016791927	chr1	151777556	G/C	11.32
rs374323645	chr1	151777558	C/T	12.13
rs1025722752	chr1	151777640	C/A	10.32
rs2293088	chr1	151777651	G/A	10.55
rs954646258	chr1	151777664	A/G	12.73
rs979544757	chr1	151777669	C/T	14.81
rs777633661	chr1	151777670	G/A	12.6
rs1356284847	chr1	151777675	C/T	10.15
rs746536566	chr1	151777683	G/C	11.98
rs557378451	chr1	151777703	T/A	23.1
rs575645627	chr1	151777706	C/T	23.1
rs548309494	chr1	151777707	G/A	10.94
rs1045161030	chr1	151777710	G/A	17.71
rs1404791467	chr1	151777712	A/C	17.46
rs1412998686	chr1	151777715	T/C	14.79
rs926665748	chr1	151777718	A/G	14.8
rs942112079	chr1	151777721	G/T	15.91
rs1038172049	chr1	151777739	C/A	15.59
rs1380749680	chr1	151777744	T/C	15.82
rs776371267	chr1	151777746	T/A	13.59
rs568205403	chr1	151777754	G/A	10.54
rs994488430	chr1	151777760	G/A	12.46
rs994488430	chr1	151777760	G/T	12.11
rs959569339	chr1	151777770	C/T	12.65
rs1007818480	chr1	151777818	C/A	11.5
rs1386953677	chr1	151777876	C/T	11.95
rs1469005317	chr1	151777890	A/C	13.96
rs1426720230	chr1	151777892	G/T	12.47
rs956935602	chr1	151777903	A/G	10.34
rs900301261	chr1	151777911	G/T	14.13
rs1477830050	chr1	151777924	T/G	16.27
rs12124047	chr1	151777927	C/T	15.12
rs112326248	chr1	151777928	C/T	13.94
rs1271390486	chr1	151777955	C/T	20.9
rs1309624007	chr1	151777957	C/T	17.42
rs1199581622	chr1	151777971	C/G	17.44
rs918204919	chr1	151777974	G/C	20.6
rs553371543	chr1	151777975	A/C	20.8
rs376456693	chr1	151777982	C/G	20.7
rs1167677253	chr1	151777992	C/A	21
rs1460048786	chr1	151777998	G/C	20.9
rs1032435189	chr1	151778009	A/C	21.5
rs1460217527	chr1	151778018	A/G	21.5
rs1240406198	chr1	151778020	C/T	15.31
rs751941838	chr1	151778024	C/G	15.02
rs980745265	chr1	151778034	T/A	21.4
rs1473112701	chr1	151778036	C/T	21.6
rs376174574	chr1	151778045	C/T	17.72
rs926613437	chr1	151778048	C/T	20.8
rs1247031840	chr1	151778049	T/C	14.17
rs1447127767	chr1	151778085	G/A	15.16
rs368719513	chr1	151778088	G/A	15.6
rs1037827890	chr1	151778091	T/A	11.4
rs1404833845	chr1	151778143	T/C	14.33
rs866668753	chr1	151778146	C/G	12.52
rs866668753	chr1	151778146	C/T	12.92
rs1248629064	chr1	151778148	C/G	10.13
rs1449868674	chr1	151778153	A/G	12.57
rs761982945	chr1	151778154	T/A	12.97
rs1299272957	chr1	151778323	G/A	10.81
rs1242296213	chr1	151778543	C/A	13.09
rs912391831	chr1	151778567	T/C	19.35
rs200009750	chr1	151778571	G/T	19.33
rs562293560	chr1	151778576	G/A	17.9
rs201145886	chr1	151778588	G/A	15.79
rs201145886	chr1	151778588	G/T	15.58
rs895210675	chr1	151778600	T/G	11.11
rs9017	chr1	151778683	C/T	11.49
rs1291403467	chr1	151778693	G/T	11.14
rs1223966710	chr1	151778699	C/T	10.94
rs199769166	chr1	151778721	A/C	10.06
rs570844595	chr1	151778747	G/C	12.08
rs200724431	chr1	151779016	C/A	10.39
rs200978456	chr1	151779045	G/C	11.49
rs1056134226	chr1	151779047	T/C	11.08
rs1171865748	chr1	151779059	C/T	14.81
rs1352348846	chr1	151779060	C/T	12.43
rs201828483	chr1	151779065	G/A	13.31
rs200009401	chr1	151779068	T/C	11.33
rs899375528	chr1	151779073	G/T	12.52
rs1246863904	chr1	151779074	C/T	11.18
rs916553712	chr1	151779077	C/T	11.76
rs1193719255	chr1	151779082	A/G	10.91
rs112447116	chr1	151779085	T/C	11.17
rs1169043916	chr1	151779171	T/C	10.67
rs1460727161	chr1	151779231	T/C	18.42
rs1202411126	chr1	151779235	C/T	13.97
rs1029665418	chr1	151779238	A/C	13.03
rs12022496	chr1	151779240	G/A	13.1
rs12022496	chr1	151779240	G/C	12.7
rs201494392	chr1	151779242	G/A	12.47
rs1244911685	chr1	151779243	G/T	14.13
rs199660914	chr1	151779247	G/C	12.24
rs913548894	chr1	151779319	C/T	10.98
rs1269440503	chr1	151779366	C/T	11.17
rs201437075	chr1	151779367	C/T	14.19
rs1354078751	chr1	151779368	C/T	14.5
rs1262260104	chr1	151779371	G/A	13.75
rs199924025	chr1	151779378	G/T	14.08
rs899364129	chr1	151779379	G/A	13.94
rs1346698291	chr1	151779409	T/C	10.41
rs201825575	chr1	151779461	G/A	11.97
rs188486882	chr1	151779471	G/A	14.21
rs1260768358	chr1	151779486	C/T	13.75
rs915827610	chr1	151779496	G/A	13.7
rs964728759	chr1	151779505	C/A	12.07
rs201117941	chr1	151779506	C/T	14.79
rs996226733	chr1	151779536	G/A	22.2
rs1485356271	chr1	151779539	G/A	22.2
rs1265793368	chr1	151779541	A/G	22.1
rs927982811	chr1	151779542	T/A	21.3
rs201765550	chr1	151779550	G/A	12.13
rs529631335	chr1	151779555	T/G	15.07
rs1282057928	chr1	151779563	T/G	21.4
rs958151963	chr1	151779567	G/C	17.27
rs79220927	chr1	151779568	A/G	18.5
rs145623858	chr1	151779609	G/T	10.82
rs533836148	chr1	151779772	C/T	10.66
rs201231887	chr1	151779818	G/C	10.44
rs748388284	chr1	151779845	C/G	13.16
rs1461396207	chr1	151779848	C/G	15.28
rs1485203691	chr1	151779849	C/T	14.97
rs747598939	chr1	151779897	G/T	12.06
rs370341883	chr1	151779899	G/A	12.15
rs370341883	chr1	151779899	G/T	11.79
rs1022784623	chr1	151779901	G/A	11.91
rs369118533	chr1	151779904	G/A	10.02
rs1340628389	chr1	151779906	G/T	12.29
rs200245181	chr1	151779907	C/A	10.58
rs774646281	chr1	151779916	C/T	11.59
rs372806589	chr1	151779918	T/C	10.03
rs1201155095	chr1	151779947	G/C	12.68
rs1444638379	chr1	151779951	C/T	18.41
rs199723679	chr1	151779960	C/T	18.57
rs1159778736	chr1	151779972	C/T	14.74
rs200482554	chr1	151779975	G/A	10.68
rs201405630	chr1	151779984	G/A	21.1
rs199556058	chr1	151779993	C/T	16.57
rs781238253	chr1	151780017	G/A	13.79
rs781238253	chr1	151780017	G/T	13.5
rs200884022	chr1	151780020	T/C	18.47
rs755666505	chr1	151780029	G/A	17.53
rs563165050	chr1	151780080	C/A	18.18
rs531978363	chr1	151780089	A/T	12.37
rs1040649839	chr1	151780101	G/C	19.75
rs1309076817	chr1	151780109	G/A	20.9
rs1021198699	chr1	151780486	C/T	10.44
rs757203620	chr1	151780489	A/G	10.72
rs1446704264	chr1	151780571	T/C	11.09
rs1327307544	chr1	151780612	A/G	10.33
rs1395086713	chr1	151780616	T/A	11.35
rs1376391712	chr1	151780621	G/A	10.31
rs1443591390	chr1	151780634	A/G	10.53
rs11588258	chr1	151780728	A/C	14.91
rs11588258	chr1	151780728	A/T	14.94
rs1361414596	chr1	151780735	A/G	18.12
rs1054828475	chr1	151780741	T/C	15.97
rs1262062568	chr1	151780866	T/C	10.63
rs1042123534	chr1	151781198	A/G	11.5
rs547842125	chr1	151781199	T/C	11.58
rs956242830	chr1	151781200	T/C	10.03
rs1340318225	chr1	151781206	T/C	12.45
rs1376666704	chr1	151781216	T/G	10.34
rs1476774700	chr1	151781219	G/A	10.7
rs1348514259	chr1	151781496	C/T	10.66
rs983824941	chr1	151782165	C/G	10.96
rs1188943925	chr1	151782167	T/G	12.41
rs910974569	chr1	151782169	C/A	12.6
rs1219202042	chr1	151782183	T/C	12.51
rs1264313094	chr1	151782185	T/C	13.25
rs868795278	chr1	151782198	T/C	12.5
rs183356778	chr1	151782204	T/C	10.24
rs1174208028	chr1	151782256	C/T	12.27
rs1393801039	chr1	151782285	T/A	10.17
rs937454620	chr1	151782320	C/G	11.49
rs1345553273	chr1	151782326	T/C	14.81
rs1473828447	chr1	151782333	C/A	15.97
rs10494269	chr1	151782334	C/A	16.79
rs10494269	chr1	151782334	C/G	16.73
rs1292360419	chr1	151782336	A/G	16.23
rs1210656508	chr1	151782338	A/G	13.66
rs1050016112	chr1	151782349	G/A	11.14
rs1355779356	chr1	151782351	T/C	10.8
rs1355779356	chr1	151782351	T/G	10.61
rs201672126	chr1	151782444	T/C	15.28
rs1199910305	chr1	151782450	A/G	14.79
rs1451203026	chr1	151782457	A/G	10.07
rs113295863	chr1	151782568	C/T	11.79
rs1180428624	chr1	151782570	T/C	12.21
rs74774218	chr1	151782581	T/A	10.43
rs74774218	chr1	151782581	T/G	10.37
rs1173455568	chr1	151782594	C/T	10.47
rs1305019613	chr1	151782858	T/C	12.67
rs1356500433	chr1	151782862	T/A	11.45
rs1218252952	chr1	151782869	T/C	11.77
rs554891363	chr1	151783281	T/A	10.57
rs1233788354	chr1	151783393	A/G	10.41
rs948499646	chr1	151783513	C/T	14.73
rs1445960109	chr1	151783538	G/C	15.91
rs767292928	chr1	151783542	C/T	17.33
rs1337361311	chr1	151783555	G/A	17.69
rs1379646782	chr1	151783556	G/C	17.47
rs1239463178	chr1	151783557	C/A	17.47
rs1239463178	chr1	151783557	C/T	17.84
rs909963675	chr1	151783559	A/G	16.6
rs1211775639	chr1	151783568	T/C	15.23
rs941606258	chr1	151783571	A/G	16.85
rs1283340674	chr1	151783579	C/G	15.37
rs1284710227	chr1	151783584	G/A	12.89
rs1037269753	chr1	151783591	C/G	14
rs897149871	chr1	151783592	C/A	14.81
rs933964828	chr1	151783593	C/T	13.52
rs962808303	chr1	151783594	A/G	14.16
rs939594	chr1	151783597	C/T	13.95
rs561628544	chr1	151783605	C/T	12.64
rs979916220	chr1	151783752	C/T	11.26
rs1489787996	chr1	151783753	A/G	12.53
rs772394939	chr1	151783766	G/A	11.63
rs772394939	chr1	151783766	G/C	11.18
rs1169430498	chr1	151783767	G/A	10.4
rs1228737798	chr1	151783800	C/A	31
rs777198149	chr1	151783801	C/T	22
rs1303841794	chr1	151783804	T/G	14.58
rs1446412372	chr1	151783816	T/C	14.45
rs752599135	chr1	151783822	A/G	14.41
rs1443175910	chr1	151783860	G/A	13.12
rs144826157	chr1	151783867	C/T	15.15
rs750071909	chr1	151783873	C/T	16.18
rs1373031148	chr1	151783876	T/C	15.51
rs1474780371	chr1	151783888	T/C	14.53
rs1175316437	chr1	151783894	T/C	15.78
rs1284630927	chr1	151783906	C/T	15.07
rs572976073	chr1	151783915	A/G	14.09
rs769733906	chr1	151783920	G/A	19.64
rs769733906	chr1	151783920	G/C	19.75
rs769733906	chr1	151783920	G/T	20.6
rs987415040	chr1	151783921	G/A	16.8
rs201250362	chr1	151783922	G/A	12.14
rs1460195127	chr1	151783924	T/C	12.19
rs879179527	chr1	151783927	G/C	11.87
rs199757303	chr1	151783929	C/T	12.13
rs763253904	chr1	151783930	C/T	13.63
rs966965544	chr1	151784169	T/C	10.88
rs1436217961	chr1	151784230	G/A	11.44
rs1251920232	chr1	151784299	G/A	10.16
rs1235580841	chr1	151784341	C/T	10.19
rs917585396	chr1	151784639	G/T	12.67
rs1442365496	chr1	151784640	G/A	10.51
rs1331242391	chr1	151784653	T/G	10.08
rs541953524	chr1	151785055	C/A	14.05
rs902591035	chr1	151785328	C/T	14.44
rs1284132296	chr1	151785334	T/A	13.84
rs779639905	chr1	151785379	C/T	13.27
rs1262661852	chr1	151785390	G/A	13.28
rs1321462555	chr1	151785391	A/T	13.64
rs1202452069	chr1	151785392	A/G	12.14
rs1053857149	chr1	151785395	T/G	12.68
rs1279547568	chr1	151785409	C/A	17.01
rs199547330	chr1	151785411	A/C	13.16
rs113376979	chr1	151785417	A/G	18.77
rs200870189	chr1	151785422	C/T	33
rs147363563	chr1	151785424	G/T	15.22
rs1426651842	chr1	151785442	G/A	12.64
rs774691650	chr1	151785481	G/A	11.57
rs774691650	chr1	151785481	G/C	11.13
rs1281277876	chr1	151785499	G/A	12.05
rs539370245	chr1	151785517	G/T	12.17
rs1275676814	chr1	151785520	G/A	10.6
rs201273130	chr1	151785670	G/A	12.05
rs372774021	chr1	151785700	C/A	11.57
rs372774021	chr1	151785700	C/T	11.92
rs765872667	chr1	151785701	T/C	10.91
rs201343212	chr1	151785702	C/T	13.86
rs1397984027	chr1	151785708	C/T	11.55
rs773973481	chr1	151785725	G/A	12.25
rs1190139579	chr1	151785728	C/T	11.04
rs1474770881	chr1	151785740	A/G	11.17
rs747278674	chr1	151785782	G/A	10.49
rs1185658864	chr1	151785788	C/T	12
rs199641073	chr1	151785800	A/G	10.32
rs369002008	chr1	151785803	C/A	10.68
rs369002008	chr1	151785803	C/G	10.61
rs369002008	chr1	151785803	C/T	11.06
rs770847369	chr1	151785818	T/C	10.38
rs1161708639	chr1	151785908	C/T	11.43
rs1005154151	chr1	151785946	C/T	10.4
rs1014560242	chr1	151785953	T/A	10.2
rs755252424	chr1	151785986	G/A	11.04
rs1473571362	chr1	151785998	G/A	10.7
rs1174265011	chr1	151786010	G/C	11.82
rs879105834	chr1	151786019	C/T	12.43
rs1369059555	chr1	151786022	C/T	12.21
rs1226235753	chr1	151786058	G/A	12.25
rs147748693	chr1	151786070	A/G	11.04
rs765568492	chr1	151786075	G/T	12.37
rs763439487	chr1	151786099	G/A	12.57
rs1196561991	chr1	151786100	C/T	12.46
rs1263517077	chr1	151786104	G/A	12.04
rs751838329	chr1	151786347	C/G	12.54
rs1033700203	chr1	151786403	T/G	11.13
rs1458561106	chr1	151786405	C/T	11.83
rs1257966416	chr1	151786406	C/T	10.54
rs533535092	chr1	151786411	C/T	11.58
rs994906486	chr1	151786428	G/A	11.9
rs994906486	chr1	151786428	G/T	11.53
rs1227916908	chr1	151786430	C/T	11.46
rs951251569	chr1	151786445	A/G	11.95
rs1447589496	chr1	151786448	C/A	11.08
rs1447589496	chr1	151786448	C/G	11
rs1330560770	chr1	151786455	G/A	10.61
rs536099603	chr1	151786637	C/T	10.16
rs1400155355	chr1	151786700	G/C	15.48
rs899205602	chr1	151786702	A/T	17.34
rs576165860	chr1	151786708	G/C	12.01
rs1036558515	chr1	151786709	G/A	12.87
rs1036558515	chr1	151786709	G/C	12.47
rs1187557130	chr1	151786803	G/C	10.7
rs1259902173	chr1	151786807	G/C	11.35
rs1050062315	chr1	151786816	C/T	11.57
rs1483603018	chr1	151786817	C/T	10.84
rs1256538116	chr1	151786828	T/G	11.32
rs1202911509	chr1	151786835	G/A	14.44
rs1321148948	chr1	151786836	C/G	13.27
rs1358715129	chr1	151786927	T/C	10.45
rs767635661	chr1	151787041	T/G	14.39
rs750114510	chr1	151787071	T/C	10.49
rs202230139	chr1	151787080	G/A	11.35
rs1469513974	chr1	151787106	G/A	11.37
rs771312065	chr1	151787107	C/A	10.89
rs771312065	chr1	151787107	C/T	11.26
rs138886588	chr1	151787119	C/T	10.84
rs1219739693	chr1	151787124	G/A	11.74
rs267598018	chr1	151787137	C/T	10.64
rs752082597	chr1	151787177	G/T	10.15
rs755681607	chr1	151787179	C/T	10.75
rs749022249	chr1	151787187	G/A	10.88
rs771257039	chr1	151787189	A/C	10.9
rs771257039	chr1	151787189	A/G	11.07
rs1309724407	chr1	151787192	C/T	11.51
rs767318249	chr1	151787375	C/G	13.27
rs1284912955	chr1	151787377	C/T	16.9
rs201144886	chr1	151787380	G/C	13.13
rs1438902171	chr1	151787383	G/A	14.88
rs1381991610	chr1	151787386	C/T	14.01
rs866817165	chr1	151787387	A/G	29.5
rs770016724	chr1	151787543	G/A	10.14
rs749564698	chr1	151787564	C/T	11.17
rs369628090	chr1	151787609	C/T	10.68
rs1307912336	chr1	151787627	G/A	11.33
rs778069722	chr1	151787630	C/T	10.44
rs1482122648	chr1	151787672	G/A	10.6
rs1251331426	chr1	151787678	A/G	11.34
rs371809052	chr1	151787681	G/A	10.73
rs1453812329	chr1	151787687	G/T	11.67
rs370026133	chr1	151787702	C/A	10.68
rs938580475	chr1	151787704	G/A	11.66
rs1366260924	chr1	151787708	A/C	12.33
rs893684436	chr1	151787714	G/C	10.25
rs552419970	chr1	151787722	G/A	11.38
rs200282601	chr1	151787729	C/T	10.93
rs753255482	chr1	151787741	G/T	10.42
rs1469103238	chr1	151787819	C/T	10.06
rs1027775728	chr1	151787834	C/T	11.18
rs761129194	chr1	151787836	G/A	12.37
rs764644455	chr1	151787846	C/T	12.9
rs1229927531	chr1	151787867	C/T	12.59
rs750643712	chr1	151787876	C/T	13.22
rs199762540	chr1	151787910	G/A	11.29
rs202188749	chr1	151787911	G/T	12.19
rs983589902	chr1	151787915	A/G	13
rs1194824301	chr1	151787917	G/A	12.49
rs1462646134	chr1	151787919	A/C	11.05
rs201362769	chr1	151787926	G/T	10.89
rs573988445	chr1	151787930	A/T	11.61
rs1017737996	chr1	151787931	T/C	11.55
rs199538258	chr1	151787934	G/A	13.47
rs1252731014	chr1	151787939	G/T	13.56
rs966711537	chr1	151787944	C/A	10.19
rs966711537	chr1	151787944	C/T	10.57
rs921953010	chr1	151787948	G/A	11.01
rs1031864932	chr1	151787954	G/A	12.44
rs1353169524	chr1	151788042	G/A	10.25
rs1385809224	chr1	151788043	G/A	10.49
rs4845590	chr1	151788081	T/A	10.9
rs375736602	chr1	151788084	G/C	10.62
rs1337916757	chr1	151788099	C/T	10.99
rs1162865715	chr1	151788186	G/A	10.41
rs116265797	chr1	151788200	C/T	12.13
rs1228869848	chr1	151788203	C/T	10.61
rs771646577	chr1	151788214	G/A	15.4
rs184266171	chr1	151788215	G/T	17.27
rs1365459554	chr1	151788223	T/G	13.26
rs1027324962	chr1	151788227	C/T	11.77
rs540768790	chr1	151788235	G/A	14.53
rs1248007017	chr1	151788236	G/A	13.75
rs887782815	chr1	151788237	G/A	14.07
rs943417119	chr1	151788238	C/A	14.34
rs943417119	chr1	151788238	C/T	14.57
rs370206708	chr1	151788246	T/A	15.12
rs1207061750	chr1	151788248	T/C	17.16
rs373131470	chr1	151788250	T/C	19.15
rs901948984	chr1	151788273	G/A	14.57
rs1208269307	chr1	151788279	C/T	13.36
rs746690177	chr1	151788280	G/A	11.74
rs1301445825	chr1	151788282	A/G	14.76
rs1238758940	chr1	151788284	G/A	15.72
rs1277285966	chr1	151788290	G/A	12.99
rs1421556594	chr1	151788294	G/A	14.74
rs966304161	chr1	151788295	C/A	14
rs966304161	chr1	151788295	C/G	13.95
rs1452831806	chr1	151788297	G/A	14.83
rs1185392449	chr1	151788306	G/T	18.94
rs997625899	chr1	151788312	C/T	20.9
rs1430757654	chr1	151788325	C/T	20.8
rs892022010	chr1	151788351	C/A	18.41
rs530766049	chr1	151788363	C/T	20.6
rs1011784456	chr1	151788377	C/T	16.67
rs1021259537	chr1	151788378	G/A	17.87
rs970123023	chr1	151788401	C/T	20.1
rs1433158813	chr1	151788419	C/A	18.46
rs1018685545	chr1	151788427	T/C	12.9
rs979834249	chr1	151788428	C/A	13.96
rs560646877	chr1	151788430	C/T	16.6
rs976782890	chr1	151788432	C/T	13.4
rs187929693	chr1	151788433	C/T	10.97
rs972533020	chr1	151788436	C/T	14.93
rs900110446	chr1	151788437	A/C	11.5
rs990151981	chr1	151788438	C/T	19.92
rs914637732	chr1	151788439	C/T	20.2
rs918442577	chr1	151788457	C/G	17.93
rs1327060718	chr1	151788462	C/T	18.93
rs967468986	chr1	151788467	C/T	16.24
rs1381522890	chr1	151788468	G/A	16.32
rs1230434973	chr1	151788469	C/G	18.15
rs769780054	chr1	151788472	C/T	17.1
rs1470099860	chr1	151788473	G/A	17.6
rs1428229986	chr1	151788476	T/G	19.64
rs1298145943	chr1	151788479	C/T	19.96
rs1173758051	chr1	151788486	C/A	17.55
rs1476108971	chr1	151788492	T/C	15.78
rs1242128683	chr1	151788493	G/A	17.41
rs1346858837	chr1	151788494	C/T	16.26
rs78703675	chr1	151788495	G/A	15.35
rs78703675	chr1	151788495	G/C	15.09
rs532460526	chr1	151788497	G/T	17.62
rs552479965	chr1	151788506	T/G	16.79
rs146027350	chr1	151788517	T/C	20.2
rs762477639	chr1	151788524	A/T	17.08
rs911180717	chr1	151788532	G/A	17.58
rs534799224	chr1	151788539	C/T	19.84
rs943345539	chr1	151788540	G/A	16.12
rs1338603366	chr1	151788560	T/G	11.77
rs1331804273	chr1	151788572	C/A	11.14
rs1419781854	chr1	151788574	C/G	10.28
rs1387656533	chr1	151788585	C/T	14.56
rs577127046	chr1	151788587	T/C	13.36
rs1053174107	chr1	151788588	A/G	12.69
rs916508198	chr1	151788591	C/T	15.92
rs891974593	chr1	151788601	G/A	13.41
rs1207051150	chr1	151788604	G/C	12.32
rs1400921831	chr1	151789104	C/T	11.09
rs201003278	chr1	151789105	A/C	10.28
rs1333303525	chr1	151789109	A/G	10.66
rs1357188902	chr1	151789112	C/T	10.31
rs1454923567	chr1	151789115	C/T	10.11
rs1407249580	chr1	151789118	G/A	10.43
rs1224513836	chr1	151789133	G/A	13.81
rs1278422604	chr1	151789137	C/T	14.56
rs1310761919	chr1	151789144	T/A	12.73
rs1213683561	chr1	151789147	G/A	12.23
rs1253303425	chr1	151789171	C/T	11.85
rs901597268	chr1	151789174	C/T	11.89
rs777188216	chr1	151789183	G/A	10.8
rs1174199110	chr1	151789186	C/T	11.11
rs1050630219	chr1	151789192	T/A	11.02
rs1407916254	chr1	151789195	G/A	11.89
rs368393221	chr1	151789198	T/C	11.23
rs1342121369	chr1	151789213	G/A	11.24
rs1455294340	chr1	151789234	G/A	11.03
rs749237284	chr1	151789237	G/A	11.42
rs199891898	chr1	151789240	G/A	10.45
rs374584720	chr1	151789246	G/A	10.57
rs913307383	chr1	151789258	G/A	10.88
rs201345613	chr1	151789291	G/A	10.52
rs201956211	chr1	151789310	G/A	12.46
rs1267052640	chr1	151789668	C/T	15.31
rs200661181	chr1	151789677	C/A	11.25
rs748412163	chr1	151789680	C/T	11.7
rs201387188	chr1	151789683	A/G	12.23
rs199749252	chr1	151789689	G/A	12.47
rs199749252	chr1	151789689	G/T	12.12
rs200606878	chr1	151789698	G/A	10.9
rs1185258728	chr1	151789707	C/A	11.34
rs1185258728	chr1	151789707	C/G	11.27
rs759669408	chr1	151789719	G/A	12.37
rs199920990	chr1	151789722	C/G	11.22
rs199920990	chr1	151789722	C/T	11.65
rs1291067411	chr1	151789743	C/A	11.89
rs761478961	chr1	151789764	A/C	14.71
rs200735068	chr1	151789767	G/A	17.44
rs922987721	chr1	151789776	G/C	12.66
rs1395971348	chr1	151789779	G/A	12.64
rs888120051	chr1	151789780	G/A	12.75
rs765186370	chr1	151789781	T/C	12.04
rs1294652980	chr1	151789875	C/G	11.27
rs181577636	chr1	151789885	C/T	14.65
rs1320762769	chr1	151789893	C/T	13.84
rs1009442892	chr1	151789894	A/G	14.54
rs1411519243	chr1	151789895	A/G	13.61
rs754789677	chr1	151789898	T/C	12.32
rs1481474136	chr1	151789903	G/A	16.33
rs184719416	chr1	151789904	G/C	15.61
rs1057436673	chr1	151789905	G/A	15.94
rs1299575377	chr1	151789906	G/A	17.24
rs1488156150	chr1	151789917	C/T	12.6
rs979194268	chr1	151789920	A/C	12.92
rs1244897827	chr1	151789924	C/T	11.54
rs1431453744	chr1	151790014	G/C	14.26
rs1190388149	chr1	151790035	G/A	15.48
rs983021440	chr1	151790040	C/T	18.93
rs1247238644	chr1	151790042	C/A	18.64
rs181426583	chr1	151790051	C/T	18.1
rs954368119	chr1	151790056	C/T	16.2
rs749271035	chr1	151790057	G/A	16.13
rs185831412	chr1	151790067	G/A	16.09
rs968468715	chr1	151790068	C/T	15.51
rs535015867	chr1	151790080	C/T	16.63
rs1430375294	chr1	151790117	A/G	10.93
rs1389473080	chr1	151790121	C/T	17.8
rs1009390217	chr1	151790124	C/G	19.09
rs1425271581	chr1	151790125	T/C	19.02
rs917493554	chr1	151790130	C/A	19.63
rs948727632	chr1	151790132	C/G	19.3
rs948727632	chr1	151790132	C/T	19.99
rs571842602	chr1	151790133	G/A	18.35
rs888518147	chr1	151790135	C/G	17.93
rs888518147	chr1	151790135	C/T	18.44
rs1005615482	chr1	151790136	G/A	15.69
rs1273039096	chr1	151790144	T/C	17.71
rs1247451546	chr1	151790149	C/T	12.39
rs537243753	chr1	151790150	T/C	15.06
rs897692403	chr1	151790155	C/T	10.64
rs951520637	chr1	151790165	C/T	12.42
rs1268785309	chr1	151790170	G/C	13.1
rs1030207756	chr1	151790179	T/C	13.94
rs954806282	chr1	151790181	C/A	10.82
rs1007203014	chr1	151790199	G/A	10.25
rs1421758836	chr1	151790208	G/C	10.63
rs1191515244	chr1	151790244	G/A	10.86
rs545876891	chr1	151790273	A/T	10.71
rs1355229528	chr1	151790719	A/G	10.22
rs1217109980	chr1	151791112	A/G	10.44
rs1380162665	chr1	151791113	C/T	11.19
rs972745837	chr1	151791118	C/T	12.8
rs1472381853	chr1	151791119	T/C	11.86
rs1302397211	chr1	151791126	T/C	14.43
rs1412947322	chr1	151791127	C/T	12.53
rs1373558571	chr1	151791129	C/A	11.95
rs1280197281	chr1	151791130	C/T	11.9
rs187490332	chr1	151791712	T/A	10.9
rs1024711279	chr1	151791714	A/C	12.17
rs1337055417	chr1	151791715	C/T	11.28
rs545370355	chr1	151791718	A/G	10.56
rs1316939319	chr1	151791986	C/T	13.67
rs533626738	chr1	151791991	A/T	15.78
rs1222600569	chr1	151791995	G/C	16.87
rs1304696851	chr1	151792000	G/A	17.27
rs1226515279	chr1	151792001	G/A	16.3
rs141953784	chr1	151792012	C/T	13.81
rs529008922	chr1	151792018	C/G	11.28
rs116574418	chr1	151792022	C/T	13.28
rs1344729569	chr1	151792029	A/G	12.34
rs570826389	chr1	151792037	G/A	11.74
rs1174039912	chr1	151792039	A/G	10.56
rs1015121092	chr1	151792046	T/C	17.32
rs537446435	chr1	151792047	T/C	18.73
rs898995790	chr1	151792050	G/A	19.78
rs372892986	chr1	151792051	C/G	19.26
rs372892986	chr1	151792051	C/T	19.83
rs930110270	chr1	151792057	C/T	19.78
rs1047257318	chr1	151792058	G/A	16.5
rs1213015378	chr1	151792062	T/C	20
rs891356052	chr1	151792065	G/A	19.82
rs1448681661	chr1	151792070	C/G	11.63
rs1448681661	chr1	151792070	C/T	12.05
rs953307179	chr1	151792071	G/A	12.82
rs1166425846	chr1	151792092	C/A	18.55
rs1166425846	chr1	151792092	C/T	18.99
rs1008526045	chr1	151792103	C/T	20.5
rs985401435	chr1	151792113	C/T	18.6
rs1215448559	chr1	151792134	C/T	19.81
rs1018282585	chr1	151792136	C/T	10.67
rs1462116684	chr1	151792137	G/A	15.78
rs1287207207	chr1	151792140	C/T	18.26
rs965400540	chr1	151792141	G/A	20.1
rs965400540	chr1	151792141	G/T	19.55
rs924062666	chr1	151792143	G/C	19.56
rs1434007111	chr1	151792145	G/A	16.63
rs899799819	chr1	151792151	T/C	15.31
rs1172259111	chr1	151792152	G/A	15.73
rs557287187	chr1	151792153	A/G	20.1
rs1399415836	chr1	151792157	C/T	17.9
rs1184260929	chr1	151792158	A/G	16.19
rs916810830	chr1	151792159	T/C	13.95
rs1258853982	chr1	151792174	C/T	10.58
rs948304490	chr1	151792179	C/T	14
rs1484975232	chr1	151792181	C/T	12.09
rs1253510422	chr1	151792183	G/A	13.51
rs1032818269	chr1	151792184	C/A	11.63
rs989036868	chr1	151792190	G/A	10.73
rs906190225	chr1	151792191	C/G	10.46
rs78268197	chr1	151792192	T/C	15.63
rs1230124723	chr1	151792193	T/A	15.85
rs1230124723	chr1	151792193	T/C	15.93
rs1292720488	chr1	151792197	C/T	15.68
rs1020139025	chr1	151792198	C/A	16.49
rs571216479	chr1	151792209	C/T	12.91
rs971285381	chr1	151792212	G/C	14.14
rs1365051924	chr1	151792215	C/G	13.13
rs1462241464	chr1	151792218	G/T	14.18
rs1353591357	chr1	151792219	G/A	13.18
rs537898075	chr1	151792268	C/T	10.31
rs936967134	chr1	151792269	G/A	12.41
rs1249955474	chr1	151792271	C/A	14.39
rs1039940845	chr1	151792385	T/G	10.53
rs1249655094	chr1	151792386	G/A	12.11
rs1197693465	chr1	151792396	C/T	11.88
rs1375358537	chr1	151792616	C/T	12.88
rs1457741616	chr1	151792623	T/C	17.92
rs1332614582	chr1	151792631	G/T	16.27
rs1054191179	chr1	151792634	C/A	13.15
rs1411963419	chr1	151792651	C/T	13.76
rs1256631171	chr1	151792718	G/A	13.16
rs1256631171	chr1	151792718	G/T	12.84
rs144531611	chr1	151792721	G/A	10.19
rs906644634	chr1	151792722	G/C	11.84
rs572112652	chr1	151792788	A/T	11.71
rs147166250	chr1	151792789	T/G	11.42
rs1460945798	chr1	151792792	C/T	13.07
rs1413002971	chr1	151792795	A/C	13.5
rs1413002971	chr1	151792795	A/G	13.64
rs1027326055	chr1	151792797	C/T	17.96
rs1471101442	chr1	151792801	A/G	13.47
rs951043038	chr1	151792806	C/A	13.54
rs949969	chr1	151792814	G/A	12.46
rs1010930250	chr1	151792820	C/A	13
rs1023712266	chr1	151792822	C/T	11.46
rs567388881	chr1	151792825	C/T	10.73
rs1163195149	chr1	151792839	G/A	16.23
rs1226046373	chr1	151792841	G/A	19.06
rs7546811	chr1	151792842	G/A	16.16
rs556037404	chr1	151792855	T/C	17.37
rs962284314	chr1	151792866	G/A	19.45
rs921469766	chr1	151792890	C/T	21.2
rs936908770	chr1	151792893	A/C	19.05
rs1326766073	chr1	151792898	T/C	17.51
rs1054005599	chr1	151792901	C/T	17.21
rs951784915	chr1	151792919	A/T	19.42
rs914142440	chr1	151792924	C/T	21.1
rs945373263	chr1	151792933	T/G	16.34
rs1411765252	chr1	151792949	C/T	21.2
rs575709449	chr1	151792959	G/A	21.1
rs1298761331	chr1	151792979	A/G	12.34
rs1448091048	chr1	151792991	C/T	13.59
rs1475426112	chr1	151793084	A/T	11.03
rs1261804529	chr1	151793085	G/T	10.07
rs1215132364	chr1	151793088	C/G	10.5
rs1208080414	chr1	151793501	T/C	11.65
rs939372232	chr1	151793505	T/A	11.72
rs1027841446	chr1	151793563	G/A	12.45
rs1377218215	chr1	151793586	T/C	12.13
rs958039355	chr1	151793589	T/C	13.66
rs1246560112	chr1	151793595	C/T	10.91
rs1262492070	chr1	151793604	C/T	11.4
rs1021563060	chr1	151793615	G/A	16.46
rs1194384545	chr1	151793618	T/G	15.47
rs1487913577	chr1	151793626	A/G	16.6
rs1424680105	chr1	151793648	C/A	19.12
rs966980389	chr1	151793654	C/T	16.71
rs1431535917	chr1	151793657	G/A	16.53
rs1254998991	chr1	151793667	A/C	17.12
rs1230580201	chr1	151793680	T/C	16.17
rs1408220555	chr1	151793686	C/G	13.61
rs965682855	chr1	151793687	T/C	14.11
rs182741505	chr1	151793697	C/A	15.83
rs982296544	chr1	151793698	C/T	16.64
rs375835311	chr1	151793718	T/A	18.97
rs1278277843	chr1	151793727	C/T	15.01
rs1339021942	chr1	151793749	G/A	12.38
rs1315189029	chr1	151793752	G/A	15.73
rs531907416	chr1	151793760	C/T	16.29
rs1472340686	chr1	151793764	C/T	16.22
rs1415363394	chr1	151793769	C/A	16.1
rs1412900076	chr1	151793999	A/G	12.83
rs1161278524	chr1	151794000	T/C	12.41
rs1035177340	chr1	151794427	C/T	10.31
rs1284020858	chr1	151794588	C/T	10.66
rs985207874	chr1	151794639	G/A	13.62
rs1362909129	chr1	151794641	G/A	14.47
rs1159562756	chr1	151794642	A/G	14.65
rs909275634	chr1	151794644	C/A	14.55
rs1378653439	chr1	151794651	C/T	10.85
rs1287913997	chr1	151794661	G/T	12.14
rs1258636225	chr1	151794677	A/G	10.55
rs933524383	chr1	151794680	C/T	14.6
rs1042084174	chr1	151794690	C/T	15.8
rs752444686	chr1	151794692	T/G	18.45
rs113841271	chr1	151794716	C/A	19.07
rs113841271	chr1	151794716	C/T	19.54
rs892070417	chr1	151794729	C/T	18.83
rs562247924	chr1	151794734	C/G	17.93
rs1003288877	chr1	151794748	G/C	17.99
rs1359002852	chr1	151794756	C/A	11.89
rs569907619	chr1	151794757	C/T	11.67
rs532346822	chr1	151794758	A/T	11.86
rs1056552062	chr1	151794762	C/A	14.43
rs1189277249	chr1	151794888	C/T	14.25
rs1253188011	chr1	151794895	C/T	15.64
rs966113746	chr1	151794911	T/C	16.93
rs1442670473	chr1	151794913	G/T	16.46
rs989399514	chr1	151794935	C/T	20.3
rs1199893539	chr1	151794936	G/A	20.4
rs567527841	chr1	151794938	G/A	17.94
rs913462093	chr1	151794946	C/G	19.28
rs751469893	chr1	151794948	G/C	18.01
rs1458745125	chr1	151794951	G/A	18.51
rs1282223364	chr1	151794971	A/G	16.31
rs976198646	chr1	151794972	C/G	15.73
rs1198639803	chr1	151794974	G/A	19.07
rs867150637	chr1	151794976	C/G	16.96
rs1337957464	chr1	151794978	G/A	16.62
rs1286326349	chr1	151794988	C/T	17.22
rs1459871468	chr1	151794996	C/G	20.8
rs1029085527	chr1	151795000	C/G	16.58
rs184392892	chr1	151795010	C/T	19.09
rs1313256185	chr1	151795011	G/A	17.85
rs905521261	chr1	151795018	C/A	20.5
rs1243511230	chr1	151795024	T/A	20.8
rs985325032	chr1	151795032	T/C	14.9
rs556428822	chr1	151795042	C/T	17.16
rs576274718	chr1	151795043	G/A	19.57
rs978160934	chr1	151795051	A/C	18.59
rs895585302	chr1	151795064	G/C	18.11
rs867513464	chr1	151795065	G/T	17.29
rs1473030757	chr1	151795066	G/T	18.87
rs1358290571	chr1	151795072	G/A	20.9
rs1384349558	chr1	151795080	C/G	18.83
rs1181445716	chr1	151795095	C/T	16.04
rs1441148034	chr1	151795098	G/C	15.67
rs531676548	chr1	151795099	C/T	16.45
rs545197850	chr1	151795100	G/A	16.79
rs1036593024	chr1	151795450	G/A	10.44
rs1221411988	chr1	151795673	C/T	11.53
rs760688299	chr1	151795674	C/G	11.15
rs1372608287	chr1	151795677	G/A	10.68
rs889090882	chr1	151795781	C/T	10.29
rs1202341355	chr1	151795872	G/T	12.86
rs1024581209	chr1	151795880	G/A	10.47
rs576889345	chr1	151796571	G/C	11.43
rs1292101410	chr1	151796572	G/T	14.31
rs1159422166	chr1	151796582	A/T	12.59
rs767147548	chr1	151796656	G/A	11.54
rs767147548	chr1	151796656	G/C	11.09
rs1419622355	chr1	151796678	G/A	11
rs981863157	chr1	151797263	C/T	10.45
rs890082439	chr1	151797372	G/C	11.83
rs1423484874	chr1	151797373	G/T	12.22
rs894962493	chr1	151797376	T/C	14.84
rs1475825966	chr1	151797383	G/A	10.47
rs199807616	chr1	151797412	G/T	14.89
rs1311452086	chr1	151797416	G/A	15.27
rs887393343	chr1	151797417	A/G	16.07
rs1014426513	chr1	151797572	T/C	10.92
rs912773624	chr1	151797594	A/T	10.29
rs563446858	chr1	151797595	C/G	11.06
rs1320411232	chr1	151797597	C/T	11.85
rs970442061	chr1	151797608	C/T	15.31
rs1404357716	chr1	151797610	C/T	13.54
rs1370323544	chr1	151797611	A/C	12.85
rs374085675	chr1	151798280	G/A	11.45
rs374085675	chr1	151798280	G/C	10.98
rs958228778	chr1	151798282	C/G	12.46
rs1465386165	chr1	151798286	G/C	12.37
rs544012189	chr1	151798294	C/A	12.2
rs544012189	chr1	151798294	C/T	12.54
rs12030974	chr1	151798295	G/A	10.41
rs974649758	chr1	151798300	C/T	12.68
rs201402010	chr1	151798386	A/C	15.36
rs759489992	chr1	151798391	G/A	15.86
rs202110536	chr1	151798393	C/A	17.66
rs202110536	chr1	151798393	C/T	18.05
rs200478692	chr1	151798394	C/G	17.6
rs202115695	chr1	151798407	T/C	21.6
rs750172796	chr1	151798415	C/G	17.46
rs762870971	chr1	151798430	G/A	13.74
rs762870971	chr1	151798430	G/T	13.45
rs766368670	chr1	151798431	C/A	13.48
rs199545313	chr1	151798433	G/A	12.98
rs199545313	chr1	151798433	G/C	12.58
rs752278991	chr1	151798435	C/G	14.26
rs1479660181	chr1	151798436	C/T	13.73
rs920425157	chr1	151798437	T/C	13.95
rs371336140	chr1	151798439	G/T	15.05
rs1251449658	chr1	151798444	C/T	16.88
rs1432795540	chr1	151798446	T/C	16.42
rs374625758	chr1	151798448	T/G	18.26
rs1050291670	chr1	151798449	C/A	18.09
rs1226885787	chr1	151798457	G/A	19.08
rs1397262146	chr1	151798461	G/A	15.28
rs368118046	chr1	151798463	G/C	16.69
rs368118046	chr1	151798463	G/T	16.75
rs200383573	chr1	151798464	G/A	17.39
rs200383573	chr1	151798464	G/T	17.06
rs1038591906	chr1	151798466	G/C	16.06
rs1357780614	chr1	151798473	G/A	12.29
rs1228458362	chr1	151798483	C/G	10.64
rs199696360	chr1	151798485	G/C	10.62
rs1415935705	chr1	151798500	G/A	10.64
rs1323303869	chr1	151798505	G/A	10.7
rs1255051563	chr1	151798511	C/T	17.87
rs1201891664	chr1	151798534	A/C	15.34
rs1322988770	chr1	151798539	T/C	16.89
rs201215365	chr1	151798543	C/T	20.1
rs1024281888	chr1	151798550	C/G	14.39
rs201865087	chr1	151798552	C/A	17.57
rs1377453322	chr1	151798554	C/T	17.24
rs371206188	chr1	151798559	A/C	13.5
rs371206188	chr1	151798559	A/G	13.64
rs1483698989	chr1	151798562	G/A	13.69
rs1186064987	chr1	151798571	C/G	16.02
rs199964052	chr1	151798573	G/T	16.9
rs1350142692	chr1	151798577	G/A	17.47
rs1306381865	chr1	151798584	G/A	17.83
rs1459560177	chr1	151798589	G/A	16.93
rs201055804	chr1	151798591	A/G	18.42
rs964553855	chr1	151798592	C/T	17.89
rs202113012	chr1	151798595	C/G	18.04
rs200549791	chr1	151798601	T/C	20.4
rs546659478	chr1	151798615	C/T	16.65
rs1172755841	chr1	151798618	C/T	16.75
rs1424179572	chr1	151798619	C/T	14.65
rs1472785662	chr1	151798627	C/A	14.66
rs1034682520	chr1	151798630	C/T	16.43
rs1032879890	chr1	151798634	G/C	17.63
rs1469105925	chr1	151798637	G/A	18.07
rs1175115464	chr1	151798643	T/C	13.88
rs961724802	chr1	151798646	G/A	16.14
rs1246726416	chr1	151798651	A/G	19.74
rs971768281	chr1	151798655	C/G	18.48
rs957310233	chr1	151798659	C/T	19.91
rs920372900	chr1	151798660	G/A	15.56
rs988435727	chr1	151798661	C/A	17.37
rs555463654	chr1	151798663	C/T	18.04
rs758900534	chr1	151798666	C/T	16.74
rs764970852	chr1	151798669	G/A	20.6
rs951853380	chr1	151798696	G/A	18.1
rs912935998	chr1	151798699	G/A	18.7
rs1448268763	chr1	151798701	G/C	18.91
rs971042924	chr1	151798715	C/T	13.84
rs986000140	chr1	151798716	G/A	12.58
rs910421505	chr1	151798717	T/C	14.76
rs1322455847	chr1	151798724	C/T	17.06
rs981173432	chr1	151798727	T/G	19.99
rs1457636362	chr1	151798737	C/T	20.1
rs752294087	chr1	151798747	T/A	17.21
rs752294087	chr1	151798747	T/C	17.38
rs752294087	chr1	151798747	T/G	17.22
rs1425301386	chr1	151798749	C/A	16.59
rs1425301386	chr1	151798749	C/T	16.85
rs1466731424	chr1	151798750	G/A	17.03
rs566392650	chr1	151798760	C/A	15.78
rs566392650	chr1	151798760	C/T	15.99
rs371254586	chr1	151798761	G/A	16.54
rs1259269039	chr1	151798762	C/T	16.47
rs927051349	chr1	151798763	G/A	16.86
rs1235724215	chr1	151798779	A/T	19.35
rs937494878	chr1	151798782	C/T	16.13
rs535436353	chr1	151798784	C/T	16.27
rs114439764	chr1	151798792	G/A	16.79
rs114439764	chr1	151798792	G/T	16.53
rs1281153596	chr1	151798804	G/T	15.81
rs1387665664	chr1	151798818	C/A	10.37
rs1387665664	chr1	151798818	C/T	10.75
rs1047351764	chr1	151798874	C/T	15.16
rs1003794560	chr1	151798881	C/A	15.92
rs891092874	chr1	151798888	C/T	18.56
rs1008664659	chr1	151798891	G/C	18.02
rs1298359886	chr1	151798895	A/C	16.43
rs1229096141	chr1	151798899	C/T	16.77
rs1039762826	chr1	151798902	G/A	19.28
rs191887626	chr1	151798905	C/T	17.86
rs996007382	chr1	151798906	A/G	18.34
rs996007382	chr1	151798906	A/T	18.2
rs1311900751	chr1	151798909	G/T	17.54
rs951801128	chr1	151798931	A/C	17.71
rs1168622685	chr1	151798934	A/G	18.12
rs1428516044	chr1	151798935	T/C	15.52
rs1424767416	chr1	151798968	C/A	13.47
rs577402733	chr1	151798970	C/T	14.64
rs182816255	chr1	151799117	G/A	10.97
rs182816255	chr1	151799117	G/C	10.48
rs1296281784	chr1	151799292	C/A	14.6
rs1158777537	chr1	151799294	C/T	15.3
rs1364376036	chr1	151799300	A/G	13.77
rs1419263643	chr1	151799695	A/G	12.95
rs1020234814	chr1	151799773	C/T	14.09
rs1316591967	chr1	151799782	A/G	10.28
rs1428296015	chr1	151799978	C/T	10.33
rs1454629194	chr1	151800383	T/C	14.44
rs1021166503	chr1	151800388	C/T	12.32
rs527809354	chr1	151800389	G/C	12.11
rs1448515483	chr1	151800390	A/G	15.34
rs966658847	chr1	151800393	G/C	13.1
rs1204131675	chr1	151800398	C/T	16.41
rs905724492	chr1	151800407	C/T	17.43
rs543519278	chr1	151800409	C/A	16.32
rs543519278	chr1	151800409	C/G	16.26
rs543519278	chr1	151800409	C/T	16.55
rs1435294594	chr1	151800410	A/C	15.81
rs1199947608	chr1	151800414	A/C	14.92
rs1363496720	chr1	151800416	A/C	12.17
rs1438036281	chr1	151800417	T/G	11.19
rs1327320906	chr1	151800420	G/A	13.92
rs1317922782	chr1	151800421	G/A	14.06
rs1380696589	chr1	151800424	C/T	15.04
rs1361278275	chr1	151800426	T/C	11.18
rs960686189	chr1	151800431	C/T	10.64
rs1170674221	chr1	151800433	C/A	11.29
rs561885466	chr1	151800434	C/A	11.96
rs1242440861	chr1	151800435	T/C	13.46
rs1388401514	chr1	151800436	C/G	14.39
rs1388401514	chr1	151800436	C/T	14.69
rs1487129246	chr1	151800440	C/T	12.64
rs1259147721	chr1	151800441	A/C	14.04
rs1013546625	chr1	151800449	C/G	11.79
rs1013546625	chr1	151800449	C/T	12.2
rs1035495638	chr1	151800450	G/A	11.85
rs533810324	chr1	151800451	C/T	18.65
rs1375757227	chr1	151800452	G/A	19.15
rs991722431	chr1	151800460	C/G	16.66
rs1225659283	chr1	151800465	C/A	17.05
rs915711096	chr1	151800466	C/T	16.06
rs984871364	chr1	151800467	G/A	18.62
rs1313712088	chr1	151800472	C/T	16.8
rs931135422	chr1	151800480	G/A	17.7
rs964947717	chr1	151800482	C/T	16.64
rs984012584	chr1	151800486	G/A	19.1
rs547590458	chr1	151800490	A/T	19.31
rs939672088	chr1	151800498	C/T	19.55
rs778235429	chr1	151800506	C/T	17.84
rs1485065012	chr1	151800537	A/G	15.49
rs1455198493	chr1	151800543	A/G	14.33
rs912957451	chr1	151800550	G/A	16.87
rs567325586	chr1	151800555	G/A	16.67
rs567325586	chr1	151800555	G/C	16.38
rs567325586	chr1	151800555	G/T	16.42
rs1438939886	chr1	151800560	C/T	12.85
rs1281392524	chr1	151800594	C/G	12.12
rs1366708640	chr1	151800599	C/A	11.32
rs1328090948	chr1	151800616	C/T	10.01
rs1300667453	chr1	151800915	G/A	11.77
rs1396284299	chr1	151800957	A/G	12.69
rs1173484322	chr1	151800959	G/A	12.8
rs1431812141	chr1	151800961	C/T	12.64
rs78302216	chr1	151800962	C/T	10.2
rs547500461	chr1	151801101	T/C	12.23
rs1047009214	chr1	151801109	A/G	14.67
rs886435662	chr1	151801110	C/T	14.54
rs1262472960	chr1	151801112	T/A	15.22
rs1476794711	chr1	151801115	G/A	12.43
rs902755504	chr1	151801126	C/G	16.6
rs538313749	chr1	151801139	C/A	17.95
rs1195623618	chr1	151801147	C/G	13.92
rs1016723124	chr1	151801148	T/C	10.93
rs900604466	chr1	151801164	A/G	11.9
rs558159554	chr1	151801165	G/C	10.38
rs1005388615	chr1	151801327	T/C	10.87
rs573945686	chr1	151801328	G/A	10.64
rs1242064257	chr1	151801333	T/C	11.74
rs370012629	chr1	151801335	G/A	11.85
rs1308365680	chr1	151801336	T/C	12.78
rs961511588	chr1	151801343	T/C	13.81
rs1375291295	chr1	151801344	A/G	13.83
rs376907367	chr1	151801348	G/A	13.22
rs376907367	chr1	151801348	G/T	12.9
rs549905673	chr1	151801349	A/G	12.16
rs374517019	chr1	151801363	G/A	11.26
rs774152615	chr1	151801900	C/T	21.7
rs1262975250	chr1	151801902	C/T	16.59
rs1302715074	chr1	151801906	G/A	16.01
rs200301380	chr1	151801938	T/C	10.63
rs368427440	chr1	151801948	A/G	10.6
rs767371240	chr1	151801950	A/G	10.38
rs911875005	chr1	151802332	C/T	14.67
rs1006689864	chr1	151802337	C/T	12.81
rs1358490002	chr1	151802647	G/C	11.86
rs1017526597	chr1	151803242	A/T	10.5
rs758781224	chr1	151803248	G/T	10.49
rs1281517061	chr1	151803252	G/A	12.35
rs978794587	chr1	151803262	G/A	12.12
rs1282530889	chr1	151803269	C/T	11.91
rs1486018690	chr1	151803273	A/C	11.66
rs1258757439	chr1	151803293	C/T	10.12
rs1396384087	chr1	151803295	T/C	11.09
rs988015322	chr1	151803302	T/C	12.35
rs1220561836	chr1	151803305	C/G	12.64
rs866525740	chr1	151803306	T/G	12.46
rs1433400238	chr1	151803309	C/G	14.55
rs1042234500	chr1	151803314	C/T	16.94
rs1324596409	chr1	151803317	A/T	16.41
rs1336000980	chr1	151803318	G/A	17.22
rs1453013501	chr1	151803327	C/G	17.99
rs558389023	chr1	151803331	C/A	17.71
rs558389023	chr1	151803331	C/T	18.03
rs181875590	chr1	151803332	G/A	16.49
rs181875590	chr1	151803332	G/C	16.16
rs1166781825	chr1	151803338	C/A	11.61
rs1166781825	chr1	151803338	C/G	11.49
rs1305843557	chr1	151803339	C/T	12.99
rs76521006	chr1	151803350	C/T	10.5
rs1254877737	chr1	151803411	G/T	10.54
rs760159027	chr1	151803607	C/G	11.49
rs1012839552	chr1	151803608	T/C	12.71
rs1022907600	chr1	151803614	G/C	10.69
rs1455545666	chr1	151803624	C/T	10.56
rs974269489	chr1	151803668	G/A	10.54
rs199864902	chr1	151804155	C/T	11.74
rs1274495579	chr1	151804159	A/G	10.79
rs758711130	chr1	151804169	T/C	15.78
rs780586903	chr1	151804170	C/T	16.41
rs752151611	chr1	151804171	C/G	17.1
rs200106580	chr1	151804174	C/T	15.87
rs1372481301	chr1	151804183	G/A	12.05
rs927886405	chr1	151804184	G/A	11.47
rs781480838	chr1	151804186	C/G	12.94
rs770900276	chr1	151804200	C/T	27
rs201282761	chr1	151804202	C/A	15.21
rs151097632	chr1	151804208	G/A	13.68
rs151097632	chr1	151804208	G/T	13.39
rs200940072	chr1	151804229	G/A	16.64
rs1429232283	chr1	151804234	T/G	16.65
rs750089872	chr1	151804241	G/A	16.97
rs750089872	chr1	151804241	G/T	16.68
rs1449211597	chr1	151804242	G/A	17.19
rs1014699597	chr1	151804248	C/A	16.8
rs1445268534	chr1	151804252	C/T	16.75
rs763344890	chr1	151804253	T/G	14.86
rs1243921009	chr1	151804256	G/C	15.93
rs200554699	chr1	151804260	C/T	15.11
rs1416014662	chr1	151804261	G/A	16.94
rs1265166865	chr1	151804264	C/T	16.99
rs777101963	chr1	151804268	C/T	16.69
rs201666768	chr1	151804271	C/T	16.9
rs755484599	chr1	151804281	C/T	16.28
rs781765946	chr1	151804284	G/A	17.15
rs199965390	chr1	151804285	G/A	17.15
rs201827625	chr1	151804288	G/A	17.42
rs1278537264	chr1	151804289	G/A	17.42
rs202034078	chr1	151804293	G/A	17.52
rs200380003	chr1	151804296	G/C	16.56
rs201235749	chr1	151804300	G/A	16.9
rs1381377104	chr1	151804305	A/C	17.56
rs1375977081	chr1	151804306	G/A	16.46
rs970166947	chr1	151804308	G/T	17.16
rs868581837	chr1	151804312	G/A	16.35
rs532533982	chr1	151804313	G/A	15.66
rs199789804	chr1	151804321	C/T	12.66
rs1000214224	chr1	151804322	G/A	13.53
rs775152062	chr1	151804335	C/T	15.98
rs200714094	chr1	151804336	G/A	17.9
rs528757410	chr1	151804340	G/A	17.9
rs765758415	chr1	151804343	C/T	17.93
rs1033477155	chr1	151804346	G/T	16.51
rs1431055843	chr1	151804348	C/A	16.25
rs201359158	chr1	151804354	A/G	19.49
rs1204591491	chr1	151804358	G/A	21.5
rs182744338	chr1	151804362	G/A	21.4
rs182744338	chr1	151804362	G/C	20.9
rs568650510	chr1	151804363	G/A	21.4
rs199543704	chr1	151804372	G/A	21.8
rs1341392869	chr1	151804378	G/T	21.3
rs1270639898	chr1	151804402	G/C	15.69
rs1226456596	chr1	151804415	A/G	12.45
rs189876850	chr1	151804493	T/G	12.61
rs1407441641	chr1	151804773	G/C	11.95
rs746695690	chr1	151805103	G/C	10.19
rs1163682491	chr1	151805112	G/T	12.65
rs1421665352	chr1	151805116	C/T	13.01
rs770700542	chr1	151805125	T/C	10.81
rs781726479	chr1	151805126	G/A	10.48
rs770209073	chr1	151805132	C/T	11.99
rs1250174153	chr1	151805137	G/A	17.36
rs1225214993	chr1	151805138	C/T	16.91
rs913349110	chr1	151805141	A/G	20.2
rs950262164	chr1	151805160	C/G	20.8
rs981660795	chr1	151805166	C/T	18.08
rs1415435184	chr1	151805168	C/A	17.23
rs972327050	chr1	151805181	C/A	18.14
rs927561642	chr1	151805188	C/A	19.82
rs867278088	chr1	151805203	G/C	19.16
rs1027544424	chr1	151805213	G/A	18.66
rs1307884302	chr1	151805224	G/C	18.64
rs1349816136	chr1	151805227	C/T	21.5
rs1306061531	chr1	151805237	C/T	16.95
rs1476026547	chr1	151805241	C/T	11.52
rs776030085	chr1	151805247	C/T	20.6
rs1391245994	chr1	151805249	G/T	19.11
rs1292715817	chr1	151805265	G/T	16.26
rs1456126825	chr1	151805273	C/G	18.79
rs1365112130	chr1	151805277	C/T	19.09
rs1159215388	chr1	151805282	C/T	16.49
rs1471950598	chr1	151805283	A/G	15.02
rs539523613	chr1	151805285	A/G	10.36
rs183598736	chr1	151805289	T/C	19.67
rs867636979	chr1	151805290	C/T	21.1
rs1038421082	chr1	151805291	G/A	17.92
rs1038421082	chr1	151805291	G/C	17.81
rs898572554	chr1	151805295	C/T	20.7
rs1486976994	chr1	151805296	T/G	17.25
rs1261477083	chr1	151805297	C/T	16.19
rs986068145	chr1	151805298	G/A	14.08
rs1299352681	chr1	151805301	C/G	18.82
rs930018407	chr1	151805305	C/A	17.45
rs1331604116	chr1	151805306	C/G	16.9
rs762968529	chr1	151805309	C/G	17.36
rs1047146324	chr1	151805310	C/G	16.75
rs573267509	chr1	151805311	C/A	14.99
rs573267509	chr1	151805311	C/G	14.92
rs573267509	chr1	151805311	C/T	15.21
rs1456351188	chr1	151805313	C/A	13.59
rs935487721	chr1	151805315	T/C	15.91
rs1357777731	chr1	151805319	G/A	17.91
rs571164459	chr1	151805320	C/T	21.3
rs1053045624	chr1	151805322	C/A	18.6
rs1053045624	chr1	151805322	C/T	19.5
rs1040248912	chr1	151805323	G/A	16.97
rs946969496	chr1	151805328	A/C	15.95
rs1045326595	chr1	151805329	C/T	15.8
rs1262825303	chr1	151805330	C/A	17.39
rs900465862	chr1	151805333	G/C	18.94
rs1463700069	chr1	151805335	A/G	15.54
rs995789677	chr1	151805344	G/A	16.48
rs904836336	chr1	151805345	C/T	16.01
rs1033054680	chr1	151805347	A/G	15.59
rs1255246379	chr1	151805348	G/A	16.52
rs957060923	chr1	151805353	T/A	15.54
rs957060923	chr1	151805353	T/C	15.65
rs1168345710	chr1	151805425	C/T	12.18
rs556534245	chr1	151805477	C/T	13.88
rs375626914	chr1	151805485	G/C	13.01
rs900351560	chr1	151805555	A/G	10.67
rs1210614638	chr1	151805560	A/G	11.72
rs1387349864	chr1	151805563	G/A	11.23
rs996008539	chr1	151805564	G/A	11.73
rs1472579641	chr1	151805574	G/A	14.54
rs537331624	chr1	151805578	C/T	11.83
rs920204484	chr1	151805685	C/T	11.03
rs1455616031	chr1	151805688	A/G	10.55
rs951439254	chr1	151805718	C/T	10.48
rs1414798456	chr1	151806088	C/A	10.41
rs1219515834	chr1	151806154	G/A	10.28
rs1331352547	chr1	151806156	G/A	13.05
rs1159172955	chr1	151806250	T/G	11.3
rs1270297063	chr1	151806256	T/C	12.75
rs1410382488	chr1	151806262	G/A	11.37
rs1267058617	chr1	151806269	T/C	14.89
rs1189715729	chr1	151806273	T/G	15.47
rs1257356560	chr1	151806276	T/C	15.41
rs1466958277	chr1	151806357	T/C	10.72
rs183799563	chr1	151806411	C/A	16.53
rs967636867	chr1	151806424	A/C	11.92
rs1483499544	chr1	151806430	A/C	12.58
rs1255262547	chr1	151806431	T/C	11.22
rs1231787954	chr1	151806441	G/C	14.79
rs960893871	chr1	151806448	T/A	20.4
rs960893871	chr1	151806448	T/C	20.6
rs746251825	chr1	151806468	C/A	18.22
rs190561046	chr1	151806472	C/T	14.52
rs780263301	chr1	151806473	C/T	18.45
rs749842435	chr1	151806476	C/A	17.01
rs749842435	chr1	151806476	C/T	17.32
rs1402107944	chr1	151806477	G/A	18.88
rs1055500782	chr1	151806479	G/A	18.94
rs1311499549	chr1	151806481	C/T	17.98
rs1363467920	chr1	151806482	C/T	19.27
rs915586531	chr1	151806484	G/T	19.29
rs984487393	chr1	151806485	T/C	18.78
rs1188328510	chr1	151806512	G/A	10.1
rs182270798	chr1	151806514	G/A	16.38
rs1279823966	chr1	151806516	G/T	15.52
rs1256691566	chr1	151806525	C/G	10.65
rs901644226	chr1	151806555	T/G	16.52
rs1299936793	chr1	151806557	G/A	20.2
rs887254081	chr1	151806563	G/A	18.78
rs564917828	chr1	151806566	G/T	21
rs1285510446	chr1	151806580	A/T	18.12
rs1244861521	chr1	151806589	C/T	17.86
rs1340447911	chr1	151806614	G/T	18.74
rs1450240354	chr1	151806618	C/T	21.3
rs185158170	chr1	151806619	C/T	21.3
rs571469983	chr1	151806644	C/T	14.24
rs1408500512	chr1	151806657	G/A	16.19
rs189988877	chr1	151806658	C/T	16.14
rs1472490148	chr1	151806663	G/A	14.09
rs1302095970	chr1	151806735	G/A	12.35
rs147996278	chr1	151806739	C/G	10.85
rs147996278	chr1	151806739	C/T	11.29
rs79987038	chr1	151806748	G/A	12.56
rs555826463	chr1	151806754	C/T	17.58
rs1404935462	chr1	151806755	C/G	17
rs1002161321	chr1	151806940	C/T	16.8
rs967237531	chr1	151806960	G/C	15.87
rs1229355117	chr1	151806961	G/A	15.1
rs1364568967	chr1	151806966	G/A	12.73
rs1287127694	chr1	151806969	G/C	15.21
rs1335651981	chr1	151806983	G/A	12.61
rs73009628	chr1	151807582	C/G	10.5
rs1230399892	chr1	151808634	C/T	10.4
rs1355177739	chr1	151808813	G/A	13.5
rs921955154	chr1	151808819	G/A	14.2
rs1030771072	chr1	151808821	A/G	13.51
rs574749874	chr1	151808829	G/A	11.88
rs933821931	chr1	151808970	G/A	12.64
rs527684917	chr1	151809077	T/C	11.74
rs1016834535	chr1	151809088	A/G	18.71
rs1193692258	chr1	151809092	C/T	16.45
rs954757573	chr1	151809199	T/C	10.11
rs1482396685	chr1	151809224	G/C	10.36
rs1205271614	chr1	151809226	G/C	10.93
rs867651115	chr1	151809228	G/C	11.17
rs866216925	chr1	151809230	G/A	11.61
rs866216925	chr1	151809230	G/C	11.17
rs1177950753	chr1	151809234	G/C	10.51
rs1177950753	chr1	151809234	G/T	10.58
rs1030248978	chr1	151809392	A/G	15.07
rs1295493573	chr1	151809435	G/A	11.06
rs915529162	chr1	151809436	C/G	11.2
rs1331963449	chr1	151809473	C/T	11.54
rs1465037023	chr1	151809482	G/A	14.95
rs1045870951	chr1	151809485	G/A	15.77
rs1472947488	chr1	151809501	A/C	17.14
rs1367568430	chr1	151809506	G/A	15.07
rs1007613950	chr1	151809513	A/T	17.66
rs867771055	chr1	151809525	C/T	22.1
rs12140021	chr1	151809530	C/G	21.8
rs1178634151	chr1	151809534	C/T	22.2
rs1456812605	chr1	151809535	G/A	20.9
rs963894461	chr1	151809541	G/A	19.22
rs939778642	chr1	151809554	A/G	21.4
rs1329834058	chr1	151809555	G/A	20.1
rs1439168115	chr1	151809556	G/C	18.2
rs111918462	chr1	151809561	C/G	10.79
rs111918462	chr1	151809561	C/T	11.23
rs1275846769	chr1	151809569	G/C	15.56
rs1214658974	chr1	151809771	C/A	10.16
rs1279421133	chr1	151809774	A/T	10.22
rs1219803353	chr1	151809776	G/A	10.72
rs1219803353	chr1	151809776	G/C	10.25
rs137992620	chr1	151809778	G/A	10.8
rs1340844369	chr1	151809798	G/A	11.02
rs766076440	chr1	151809962	G/A	11.15
rs1038158623	chr1	151809967	T/G	12.69
rs1212491066	chr1	151809974	G/A	14.08
rs919722146	chr1	151809979	T/C	13.76
rs941735198	chr1	151809982	G/A	11.84
rs1187608839	chr1	151810269	G/T	12.08
rs1465843686	chr1	151810306	G/A	11.09
rs1301358572	chr1	151810319	C/A	21.5
rs1313264607	chr1	151810326	A/G	21.8
rs540448700	chr1	151810329	T/C	16.58
rs111836753	chr1	151810336	C/T	11.06
rs971015601	chr1	151810338	G/A	11.45
rs980714883	chr1	151810342	G/A	10.91
rs746807159	chr1	151810401	A/G	14.22
rs919031347	chr1	151810416	A/G	16.48
rs1016260498	chr1	151810419	G/T	15.93
rs1188430164	chr1	151810425	C/T	17.19
rs377436117	chr1	151810431	G/A	16.79
rs1361780795	chr1	151810448	G/A	12.38
rs769225898	chr1	151810467	C/T	21.3
rs1305796384	chr1	151810470	C/T	21.8
rs1279922494	chr1	151810479	G/A	12.77
rs1278294522	chr1	151810482	G/A	18
rs1250140999	chr1	151810494	C/T	16.77
rs1184504719	chr1	151810497	C/T	16.13
rs1321267481	chr1	151810509	A/G	16.37
rs373642491	chr1	151810527	G/A	20.7
rs753308444	chr1	151810536	T/C	15.25
rs978012816	chr1	151810548	T/C	15.39
rs1305472259	chr1	151810554	G/A	11.92
rs572238105	chr1	151810569	G/A	16.95
rs541112100	chr1	151810578	G/A	11.19
rs541112100	chr1	151810578	G/T	10.8
rs560988825	chr1	151810581	G/A	14.15
rs560988825	chr1	151810581	G/T	13.88
rs1309887476	chr1	151810602	C/T	21.3
rs1370787350	chr1	151810617	G/A	22.1
rs1294959129	chr1	151810638	G/T	18.77
rs1258895641	chr1	151810656	C/A	14.13
rs1258895641	chr1	151810656	C/T	14.38
rs1200060378	chr1	151810661	G/T	11.84
rs1429725318	chr1	151810680	C/T	14.77
rs1026644371	chr1	151810683	C/T	17.59
rs1233739274	chr1	151810689	A/G	16.59
rs965214796	chr1	151810695	G/A	22.3
rs1287006219	chr1	151810707	G/A	22.5
rs772538225	chr1	151810716	G/A	15.86
rs1241633222	chr1	151810722	C/T	14.72
rs1322658614	chr1	151810728	C/T	20.5
rs1280670252	chr1	151810731	G/T	19.14
rs1428051771	chr1	151810760	G/A	22.1
rs1487119292	chr1	151810761	C/T	20.3
rs1193837446	chr1	151810764	C/A	21.2
rs1193837446	chr1	151810764	C/T	21.6
rs963355163	chr1	151810767	C/A	20.8
rs923802185	chr1	151810773	G/A	20.9
rs1189539007	chr1	151810776	C/G	19.5
rs936591379	chr1	151810779	G/A	17.29
rs989388934	chr1	151810785	A/G	17.42
rs1274779135	chr1	151810788	T/C	16.58
rs914538349	chr1	151810791	G/A	18.96
rs113847894	chr1	151810815	G/T	14.59
rs770667928	chr1	151810821	C/G	18.93
rs770667928	chr1	151810821	C/T	19.49
rs532665002	chr1	151810824	C/T	17.01
rs1223621260	chr1	151810826	G/A	20.7
rs1168689947	chr1	151810827	G/A	22.4
rs1414686629	chr1	151810832	G/A	21.3
rs552765508	chr1	151810836	G/A	22.5
rs1278996472	chr1	151810845	C/T	18.5
rs897362088	chr1	151810875	C/T	19.17
rs776139582	chr1	151810877	G/A	21.9
rs761147412	chr1	151810884	G/A	20.5
rs1006981953	chr1	151810902	C/A	12.71
rs964921586	chr1	151810914	C/T	12.11
rs1217194740	chr1	151810926	G/A	11.56
rs548301743	chr1	151810941	G/A	14.43
rs916502288	chr1	151810944	C/T	12.22
rs980496332	chr1	151810962	A/G	11.75
rs1344554320	chr1	151810965	G/A	13.37
rs1180468537	chr1	151810971	C/T	13.64
rs1325607950	chr1	151810995	G/A	13.22
rs1274939552	chr1	151811010	G/T	19.32
rs1401766521	chr1	151811016	G/C	21.9
rs1318134357	chr1	151811019	C/A	20.3
rs781022491	chr1	151811022	C/G	18.34
rs1250895134	chr1	151811031	C/T	20.9
rs190542225	chr1	151811037	G/T	22.6
rs1381733899	chr1	151811040	C/T	19.92
rs1053073013	chr1	151811067	G/A	20.1
rs1053073013	chr1	151811067	G/T	19.54
rs918719629	chr1	151811085	G/C	19.81
rs1428094287	chr1	151811127	G/A	13.11
rs1428094287	chr1	151811127	G/C	12.72
rs564914374	chr1	151811136	C/A	10.52
rs777798208	chr1	151811148	C/G	15.2
rs777798208	chr1	151811148	C/T	15.45
rs1210381032	chr1	151811159	G/T	18.24
rs1055449744	chr1	151811160	C/T	17.49
rs1251675040	chr1	151811166	C/T	18.52
rs1023495953	chr1	151811172	C/A	20.1
rs758488906	chr1	151811181	G/A	20.5
rs982090073	chr1	151811184	C/T	20.7
rs1474007713	chr1	151811202	G/A	21.3
rs1418398518	chr1	151811205	G/A	17.29
rs950407117	chr1	151811208	C/T	16.72
rs1018727037	chr1	151811211	C/T	21.7
rs1278730874	chr1	151811220	C/A	20.9
rs1348525920	chr1	151811222	G/A	21.4
rs972790854	chr1	151811223	C/A	17.65
rs972790854	chr1	151811223	C/T	18.03
rs6673556	chr1	151811226	G/A	17.7
rs772556969	chr1	151811229	G/C	17.58
rs1254384043	chr1	151811232	C/A	12.87
rs1254384043	chr1	151811232	C/T	13.18
rs1374559939	chr1	151811235	G/T	14.73
rs1188753405	chr1	151811238	G/A	16
rs1363529041	chr1	151811241	G/A	15.31
rs1160935168	chr1	151811244	G/A	12.16
rs1041305189	chr1	151811304	C/T	15.35
rs1166917339	chr1	151811367	G/A	11.46
rs1166917339	chr1	151811367	G/T	11.09
rs1384949081	chr1	151811376	G/A	10.63
rs1469564229	chr1	151811391	C/G	11.49
rs1047652770	chr1	151811403	C/T	13.66
rs1421110392	chr1	151811415	C/T	10.44
rs532247828	chr1	151811421	C/T	12.86
rs1276076910	chr1	151811424	C/T	11.22
rs1171142211	chr1	151811427	G/T	13.63
rs1267804088	chr1	151811466	G/A	19.13
rs1489092096	chr1	151811467	C/T	15.77
rs1204100046	chr1	151811496	C/G	11.33
rs1260334964	chr1	151811498	G/T	11.22
rs1193889906	chr1	151811511	G/A	10.02
rs1166262732	chr1	151811517	A/C	10.17
rs1446471025	chr1	151811527	C/T	12.55
rs1235512904	chr1	151811535	A/G	11.03
rs74812899	chr1	151811542	G/A	10.67
rs74812899	chr1	151811542	G/C	10.19
rs572691194	chr1	151811544	C/T	11.76
rs149066765	chr1	151811553	G/A	11.2
rs149066765	chr1	151811553	G/C	10.71
rs989048657	chr1	151811554	C/T	11.02
rs984258119	chr1	151811567	G/A	11.11
rs187013576	chr1	151811569	A/C	10.9
rs971384873	chr1	151811573	G/A	11.17
rs1360883970	chr1	151811580	A/G	12.27
rs778911504	chr1	151811586	G/A	11.77
rs981499457	chr1	151811596	C/G	10.2
rs1164201589	chr1	151811647	C/A	11.46
rs1178748100	chr1	151811651	G/A	10.24
rs922868484	chr1	151811664	G/C	11.62
rs1231956155	chr1	151811665	C/T	10.59
rs143070887	chr1	151811681	G/A	10.7
rs560032507	chr1	151811708	T/C	10.61
rs779942986	chr1	151811731	G/A	10.1
rs1039998210	chr1	151811752	C/T	12.19
rs1198096186	chr1	151811787	C/G	10.31
rs1003392308	chr1	151811789	A/G	10.78
rs1217132870	chr1	151811807	T/C	10.18
rs1385156249	chr1	151811856	T/C	13.87
rs1025644845	chr1	151811859	G/C	11.47
rs141525760	chr1	151811867	G/A	12.09
rs141525760	chr1	151811867	G/C	11.66
rs562145721	chr1	151811872	A/G	11.69
rs1470805961	chr1	151811884	T/C	10.24
rs1429572463	chr1	151811888	A/G	10.69
rs1485810587	chr1	151811908	C/A	10.8
rs1485810587	chr1	151811908	C/T	11.17
rs1205978888	chr1	151811909	C/A	10.22
rs1205978888	chr1	151811909	C/G	10.14
rs550581099	chr1	151811910	C/T	10.21
rs971639241	chr1	151811927	C/G	10.53
rs1034331338	chr1	151811950	C/T	11.84
rs1214017979	chr1	151811952	C/G	10.43
rs958973213	chr1	151811953	C/G	10.7
rs1304169206	chr1	151811995	G/A	11.68
rs1170576163	chr1	151812002	C/T	10.58
rs10888439	chr1	151812032	C/T	12.96
rs1446978256	chr1	151812033	C/T	13.19
rs1336497089	chr1	151812054	G/A	14.58
rs907713534	chr1	151812062	C/T	13.51
rs1445674345	chr1	151812065	C/T	10.89
rs534993044	chr1	151812066	A/C	13.54
rs1357219263	chr1	151812070	C/A	12.69
rs1198988148	chr1	151812071	T/C	12.39
rs1481758847	chr1	151812077	C/G	13.05
rs1248029424	chr1	151812078	A/C	13.06
rs1292235045	chr1	151812079	C/T	10.09
rs1203931224	chr1	151812080	C/T	11.1
rs1184821358	chr1	151812087	C/T	14.02
rs1202669028	chr1	151812088	T/C	13.15
rs1383324834	chr1	151812098	C/G	12.69
rs904929242	chr1	151812106	T/G	13.09
rs1437959178	chr1	151812117	C/T	11.36
rs1186257592	chr1	151812124	C/T	11.37
rs1366165625	chr1	151812126	A/G	13.42
rs1166067056	chr1	151812127	G/T	11.98
rs1445733519	chr1	151812132	G/A	13
rs183583983	chr1	151812138	A/T	13.88
rs146396509	chr1	151812142	C/A	15.87
rs931662889	chr1	151812145	C/T	15.05
rs535278641	chr1	151812147	C/T	14.61
rs1251524292	chr1	151812153	A/G	14.06
rs555114343	chr1	151812157	A/G	13.67
rs1176832483	chr1	151812160	G/A	12.57
rs1054202795	chr1	151812161	G/C	11.95
rs897698418	chr1	151812163	C/T	15
rs1300152762	chr1	151812165	C/T	13.84
rs892924457	chr1	151812167	C/T	14.22
rs1009997718	chr1	151812168	C/T	13.88
rs1224686765	chr1	151812172	C/T	13.69
rs1200262929	chr1	151812277	C/T	11.04
rs1199465029	chr1	151812285	C/T	13.31
rs1027022601	chr1	151812293	G/T	11.02
rs1462256437	chr1	151812301	G/A	10.39
rs1247912309	chr1	151812305	G/A	10.99
rs1373954224	chr1	151812313	C/T	10.31
rs546170147	chr1	151812319	G/T	11.44
rs1408474071	chr1	151812327	C/T	12.6
rs1322210258	chr1	151812359	A/G	15.07
rs866099838	chr1	151812365	G/A	10.7
rs1386187011	chr1	151812368	C/A	16.27
rs1158936567	chr1	151812369	A/G	18.42
rs867770671	chr1	151812372	A/G	17.13
rs976014225	chr1	151812380	A/G	11.87
rs202136084	chr1	151812381	T/C	16.57
rs1364404365	chr1	151812383	G/A	16.32
rs1477770862	chr1	151812386	T/C	13.55
rs1380421139	chr1	151812387	C/T	10.76
rs926319668	chr1	151812401	G/A	10.78
rs931664211	chr1	151812410	C/G	10.36
rs1266882962	chr1	151812485	C/T	11.81
rs1169743569	chr1	151812519	G/A	10.45
rs557450889	chr1	151812522	C/T	11.91
rs538672596	chr1	151812524	C/T	10.39
rs1441521148	chr1	151812529	T/C	12.61
rs116148482	chr1	151812537	T/C	17.21
rs1197055389	chr1	151812546	G/T	12.31
rs1197074741	chr1	151812550	G/A	10.01
rs1297582430	chr1	151812559	T/C	11.71
rs969662	chr1	151812578	A/C	10.19
rs894756752	chr1	151812600	C/T	20.6
rs1447694966	chr1	151812602	G/A	19.97
rs1447694966	chr1	151812602	G/T	19.46
rs1331060357	chr1	151812603	C/T	20.7
rs1410669346	chr1	151812612	C/A	17.14
rs1470398498	chr1	151812616	T/C	20.4
rs995715661	chr1	151812621	C/T	19.77
rs756419837	chr1	151812624	C/G	20.6
rs1026916435	chr1	151812625	C/A	16.81
rs887130029	chr1	151812628	C/A	17.89
rs956840918	chr1	151812629	G/T	16.22
rs193204758	chr1	151812631	A/G	17.22
rs1427711221	chr1	151812637	T/C	18.11
rs1386971875	chr1	151812655	G/A	21.2
rs1182259487	chr1	151812657	G/T	21.8
rs543963851	chr1	151812666	G/A	19.79
rs1004237064	chr1	151812668	C/T	19.6
rs1020147901	chr1	151812672	G/T	21.1
rs747989622	chr1	151812681	C/T	21.3
rs77382230	chr1	151812687	C/G	22.4
rs532769946	chr1	151812701	C/T	19.37
rs1273238076	chr1	151812703	C/T	21.9
rs771809478	chr1	151812705	G/A	20
rs976361789	chr1	151812707	C/T	20.3
rs1028829261	chr1	151812711	G/T	12.15
rs990078788	chr1	151812726	G/C	12.52
rs1377426057	chr1	151812735	C/T	16.94
rs546149976	chr1	151812742	C/T	12.83
rs945717321	chr1	151812747	G/A	10.25
rs1347029083	chr1	151812762	G/C	12.16
rs566449782	chr1	151812763	C/G	13.51
rs977183326	chr1	151812766	C/G	11
rs1287161730	chr1	151812770	C/G	11.17
rs1367389767	chr1	151812781	C/T	13.73
rs777591896	chr1	151812784	A/G	11.91
rs1165317962	chr1	151812787	C/T	13.19
rs991882936	chr1	151812823	G/T	13.97
rs1220751845	chr1	151812838	G/A	14.04
rs1294105726	chr1	151812863	T/C	10.98
rs1161248660	chr1	151812896	G/C	10.29
rs575799176	chr1	151812898	C/T	13.01
rs1487810410	chr1	151812924	A/G	12.16
rs1300712304	chr1	151812957	C/T	11.34
rs536692285	chr1	151812969	T/C	12.14
rs1029214246	chr1	151813118	C/T	11.11
rs1379463696	chr1	151813150	T/C	10.13
rs990047553	chr1	151813191	A/G	11.06
rs1443936255	chr1	151813307	C/G	11.91
rs1386923424	chr1	151813324	C/T	10.3
rs1322100344	chr1	151813325	A/G	12.01
rs1393912192	chr1	151813332	C/T	10.58
rs1351845739	chr1	151813343	G/C	12.1
rs532830534	chr1	151813364	C/A	10.83
rs532830534	chr1	151813364	C/T	11.2
rs931512522	chr1	151813373	T/A	11.34
rs1048621593	chr1	151813375	A/G	13.31
rs1369247110	chr1	151813395	T/A	13.34
rs576579900	chr1	151813422	T/C	14.92
rs1473713161	chr1	151813423	G/T	14.43
rs559701688	chr1	151813439	T/C	10.27
rs1288529262	chr1	151813509	T/G	10.05
rs1227309665	chr1	151813531	A/G	14.61
rs945428333	chr1	151813534	C/A	12.13
rs1002795354	chr1	151813600	G/A	10.21
rs997315900	chr1	151813612	C/T	14.82
rs1271257864	chr1	151813621	G/T	14.79
rs1200970508	chr1	151813627	T/A	14.91
rs775072447	chr1	151813630	C/G	16.69
rs1049860580	chr1	151813635	G/C	17.89
rs373165799	chr1	151813639	G/T	16.9
rs1211607493	chr1	151813644	A/G	11.7
rs1455819018	chr1	151813724	T/C	11.04
rs1404802401	chr1	151813820	T/C	12.15
rs1366433530	chr1	151813827	G/C	12.13
rs141613509	chr1	151813832	G/A	10.57
rs74776487	chr1	151813844	T/A	10.47
rs952881561	chr1	151813903	A/G	13.02
rs933230770	chr1	151813912	G/A	11.12
rs1461715111	chr1	151813989	A/G	10.68
rs1447548902	chr1	151813993	G/A	10.43
rs1309972722	chr1	151814012	A/G	10.94
rs1013812699	chr1	151814016	T/G	10.71
rs1049831700	chr1	151814026	T/A	10.33
rs1203002881	chr1	151814121	A/G	10.55
rs999162275	chr1	151814142	T/G	11.08
rs1035643180	chr1	151814143	A/G	10.79
rs979461007	chr1	199987012	G/A	10.49
rs979461007	chr1	199987012	G/C	10.01
rs910600936	chr1	199987019	C/A	10.77
rs910600936	chr1	199987019	C/T	11.15
rs968002258	chr1	199987259	A/G	10.35
rs1335878139	chr1	199987345	C/T	11.26
rs910968568	chr1	199987640	A/G	10.27
rs1474703003	chr1	199987643	C/T	10.11
rs371175170	chr1	199987644	T/C	10.74
rs1270739314	chr1	199987646	C/T	10.2
rs1194343914	chr1	199987647	C/T	10.2
rs934330455	chr1	199987648	A/C	10.54
rs1042553531	chr1	199987933	C/T	11.16
rs762074693	chr1	199987935	G/A	11.3
rs945063192	chr1	199988236	A/G	13
rs183587140	chr1	199988478	A/G	12.03
rs183587140	chr1	199988478	A/T	11.91
rs1034537295	chr1	199988479	T/C	13.21
rs1175068911	chr1	199988480	A/G	13.87
rs891393133	chr1	199988481	A/C	14.22
rs960216396	chr1	199988482	G/A	13.45
rs1227186792	chr1	199988492	G/A	15.2
rs1329804694	chr1	199988493	G/A	14.94
rs1421192977	chr1	199988500	A/G	14.93
rs1007120607	chr1	199988507	C/T	13.04
rs1276720199	chr1	199988884	C/T	11.41
rs950211745	chr1	199989238	T/C	10.37
rs1042291897	chr1	199989245	T/C	10.9
rs1363931153	chr1	199989251	T/G	11.15
rs1383688239	chr1	199989364	T/G	11.99
rs1489752228	chr1	199989366	T/G	10.05
rs1250075406	chr1	199989367	T/A	11.76
rs1446635982	chr1	199989370	G/A	11.47
rs917220144	chr1	199989994	T/A	11.25
rs1227074784	chr1	199990007	A/T	11.94
rs1350319852	chr1	199990008	T/C	12.01
rs1471252441	chr1	199990658	T/C	12.19
rs1258713077	chr1	199990661	G/C	11.05
rs28698778	chr1	199990687	T/G	15.12
rs971353086	chr1	199990689	G/T	17.27
rs1459258852	chr1	199990754	A/G	11.59
rs1380138650	chr1	199990796	A/C	11.33
rs1204460370	chr1	199990801	A/T	10.11
rs940302582	chr1	199990841	T/A	14.78
rs940302582	chr1	199990841	T/C	14.86
rs1383258989	chr1	199990850	C/T	16.24
rs1320719771	chr1	199990851	T/A	17.98
rs139341423	chr1	199990854	G/T	19.97
rs868325294	chr1	199990866	G/C	18.49
rs959616790	chr1	199990872	T/C	15.57
rs1163793044	chr1	199990881	A/G	18.04
rs1445981108	chr1	199990884	A/G	16.53
rs1480104965	chr1	199990896	G/A	15.82
rs1195629332	chr1	199990897	C/T	17.27
rs973993737	chr1	199990913	T/C	12.56
rs574622084	chr1	199990922	C/T	15.59
rs879344083	chr1	199990925	A/T	16.41
rs920740689	chr1	199990926	T/G	16.34
rs1490255606	chr1	199990939	G/A	17
rs1292834802	chr1	199990980	T/C	14.12
rs541827318	chr1	199990981	C/A	16.13
rs185352969	chr1	199991215	A/G	11.22
rs181795373	chr1	199991347	A/G	13.42
rs1430238502	chr1	199991349	C/G	12.38
rs1448586209	chr1	199991352	A/G	12.05
rs974830747	chr1	199991383	T/C	13.66
rs1020151155	chr1	199991412	C/T	21.1
rs1360582054	chr1	199991413	G/A	20.4
rs1380182788	chr1	199991419	T/C	17.94
rs1299439008	chr1	199991438	T/C	21.7
rs1445363980	chr1	199991454	T/C	15.17
rs150032075	chr1	199991459	A/G	13.08
rs150032075	chr1	199991459	A/T	12.97
rs1054410534	chr1	199991460	T/C	13.25
rs1243071790	chr1	199991462	C/T	14.15
rs1218330113	chr1	199991464	A/G	12.03
rs534802992	chr1	199991467	T/C	12.84
rs184978556	chr1	199991482	T/A	19.02
rs184978556	chr1	199991482	T/C	19.18
rs1359616118	chr1	199991493	T/G	17.46
rs945867604	chr1	199991498	G/A	19.1
rs748844584	chr1	199991502	T/A	19.13
rs568135462	chr1	199991505	G/C	20.2
rs1027211014	chr1	199991509	A/G	16.64
rs906624295	chr1	199991514	G/C	15.5
[truncated: 96,530 more rows]
