# Supplementary material for: ACE2 Netlas: In silico Functional Characterization and Drug-Gene Interactions of ACE2 Gene Network to Understand Its Potential Involvement in COVID-19 Susceptibility
Source: Front Genet. 2021 Aug 27;12:698033. doi: 10.3389/fgene.2021.698033 (PMC8429844; doi:10.3389/fgene.2021.698033)
Supplement: Supplementary file 6 [file Data_Sheet_6.zip › Supplementaryfile6_SNPsDeepScoreTOP-annotation.txt]

Variation.ID	Chromosome	Position	Variant	Functional.Significance.Score	eQTL.Probability	GWAS.Probability	HGMD.Probability
rs543482228	chr11	522483	C/T	0.5531	0.35134	0.27441	0.36835
rs763218255	chr11	522724	A/T	0.52076	0.37491	0.29143	0.36774
rs1381432050	chr11	522725	A/T	0.53188	0.4279	0.30231	0.37801
rs1048970710	chr11	522953	T/A	0.50105	0.34974	0.27633	0.37562
rs1030030831	chr11	523050	A/G	0.53433	0.41663	0.31488	0.37194
rs987669684	chr11	525258	G/A	0.62874	0.35291	0.24213	0.36358
rs553431790	chr11	525262	A/G	0.50687	0.1607	0.11928	0.36222
rs1461019241	chr11	525263	G/A	0.50069	0.12411	0.10295	0.34656
rs186633032	chr11	525266	A/C	0.51208	0.21078	0.14079	0.32787
rs556126184	chr11	525268	G/A	0.57223	0.1566	0.1204	0.36325
rs35294337	chr11	525273	C/T	0.55105	0.19533	0.1486	0.36704
rs1383984527	chr11	525277	C/T	0.51117	0.13462	0.10452	0.35498
rs1446588634	chr11	525278	G/T	0.57372	0.14364	0.11541	0.36432
rs1005219269	chr11	525292	C/T	0.54117	0.13467	0.11636	0.33941
rs4963201	chr11	525306	A/G	0.50716	0.089955	0.094244	0.33859
rs569243401	chr11	525310	C/A	0.50072	0.07711	0.066873	0.34694
rs182719109	chr11	525335	C/T	0.5235	0.20078	0.14402	0.36794
rs1481516983	chr11	525343	T/C	0.50932	0.22395	0.21334	0.34916
rs956854234	chr11	525350	T/C	0.55284	0.33922	0.29602	0.3672
rs555285642	chr11	525353	C/T	0.50397	0.16939	0.10194	0.36075
rs4963202	chr11	525355	C/G	0.59353	0.28312	0.17683	0.37444
rs372717403	chr11	525356	G/T	0.60056	0.3389	0.23676	0.37221
rs372717403	chr11	525356	G/A	0.56243	0.3698	0.2521	0.37365
rs560672285	chr11	525357	G/A	0.57303	0.15101	0.1327	0.34758
rs1406807311	chr11	525364	C/A	0.50806	0.1441	0.12312	0.34937
rs1038177561	chr11	525383	C/T	0.50752	0.30592	0.23081	0.33456
rs552900189	chr11	525398	C/T	0.54424	0.16819	0.10823	0.3552
rs776559428	chr11	525503	C/T	0.50366	0.31197	0.23468	0.37431
rs1377240248	chr11	525547	C/A	0.52608	0.40158	0.28591	0.35124
rs1036991921	chr11	525592	C/G	0.53824	0.40746	0.27175	0.35814
rs1449937994	chr11	525613	G/A	0.55347	0.51009	0.34775	0.37197
rs575141501	chr11	525615	G/T	0.50016	0.40995	0.3181	0.37829
rs189435625	chr11	525619	G/A	0.53715	0.38489	0.27872	0.37097
rs1158571369	chr11	525627	G/A	0.50523	0.54676	0.34754	0.36214
rs1470793680	chr11	525638	G/A	0.50885	0.37007	0.22238	0.35174
rs576503063	chr11	525741	A/T	0.59583	0.45995	0.32264	0.3776
rs1237265379	chr11	525958	C/T	0.53	0.45704	0.27391	0.36509
rs1324321581	chr11	526048	G/C	0.5565	0.36486	0.25084	0.36467
rs1417330723	chr11	526050	A/T	0.53636	0.32694	0.23515	0.37112
rs1477802331	chr11	526118	A/G	0.53037	0.41066	0.2855	0.36764
rs1487542021	chr11	526123	C/T	0.53848	0.21842	0.16739	0.36641
rs1472873607	chr11	527718	G/T	0.61678	0.18176	0.12949	0.35792
rs983817549	chr11	528027	G/A	0.58159	0.36625	0.29111	0.37456
rs1438575392	chr11	528034	C/T	0.53455	0.12377	0.1272	0.37226
rs1250044600	chr11	538477	C/G	0.56156	0.47812	0.44332	0.40791
rs903203683	chr11	539387	T/C	0.53904	0.071484	0.10025	0.33056
rs1169502609	chr11	539389	T/C	0.51908	0.062188	0.096844	0.33571
rs998839150	chr11	539393	T/A	0.59065	0.22227	0.20477	0.37154
rs1033412427	chr11	539399	T/A	0.62666	0.14706	0.15681	0.3596
rs1320914942	chr11	539403	G/T	0.62235	0.25677	0.22748	0.36253
rs991528571	chr11	539405	G/A	0.55663	0.13227	0.13876	0.35672
rs1244598056	chr11	539408	A/G	0.52033	0.23723	0.21181	0.35525
rs531339965	chr11	539419	C/T	0.50473	0.13398	0.14845	0.36829
rs1483672537	chr11	539437	G/A	0.5783	0.25854	0.24981	0.37533
rs1005870464	chr11	539475	C/T	0.50736	0.077263	0.12532	0.34783
rs1384399281	chr11	539587	A/T	0.56299	0.1944	0.19114	0.36129
rs888349909	chr11	540434	G/C	0.52726	0.42615	0.34013	0.40681
rs1301649456	chr11	543139	A/G	0.52285	0.1926	0.18349	0.3683
rs1037983083	chr11	543361	T/A	0.54262	0.25004	0.22952	0.37278
rs1016450591	chr11	543873	C/T	0.53504	0.27015	0.25277	0.38339
rs1343866007	chr11	543904	A/G	0.51857	0.2054	0.2333	0.37036
rs537318919	chr11	543905	T/C	0.53032	0.11282	0.14425	0.37671
rs949422115	chr11	543906	A/G	0.56334	0.22205	0.1947	0.38081
rs1402340946	chr11	543949	C/T	0.53305	0.43447	0.32521	0.38652
rs758977434	chr11	543970	G/A	0.60679	0.2932	0.2904	0.38352
rs755046518	chr11	543983	A/G	0.61001	0.32806	0.28737	0.37984
rs755046518	chr11	543983	A/T	0.5969	0.35745	0.27846	0.37548
rs1006487550	chr11	543991	A/T	0.60874	0.33639	0.24473	0.38051
rs913637649	chr11	543995	A/G	0.59082	0.20608	0.19943	0.3802
rs575615761	chr11	544000	A/G	0.56608	0.21785	0.20433	0.37922
rs1365716705	chr11	545998	C/T	0.50685	0.42351	0.42337	0.3863
rs1161072442	chr11	545999	G/A	0.52851	0.36773	0.33397	0.39278
rs139684810	chr11	546013	A/G	0.55503	0.11924	0.14488	0.38245
rs1056667795	chr11	546023	A/T	0.52321	0.36821	0.31349	0.39418
rs764427966	chr11	546036	C/T	0.53656	0.35177	0.32844	0.39184
rs891341465	chr11	546068	C/T	0.51551	0.1638	0.20134	0.3829
rs1285194640	chr11	546343	C/T	0.5422	0.19111	0.18574	0.37512
rs1362233292	chr11	546529	C/T	0.50204	0.20917	0.18441	0.38129
rs552975583	chr11	546872	G/A	0.5452	0.3405	0.26418	0.36047
rs947272346	chr11	547270	T/G	0.51915	0.3198	0.22148	0.35528
rs1488787156	chr11	547283	A/G	0.5838	0.50001	0.37383	0.35941
rs1201898237	chr11	547285	A/G	0.52418	0.44347	0.33205	0.36128
rs1052234175	chr18	29755826	G/C	0.58093	0.43249	0.44826	0.40767
rs1311847381	chr18	29755844	A/T	0.54979	0.42626	0.44419	0.40009
rs1239190093	chr18	29755951	C/T	0.51818	0.11488	0.19027	0.35204
rs571953559	chr18	29755955	T/C	0.56544	0.16942	0.26306	0.36234
rs1304373987	chr18	29755967	G/C	0.53981	0.30847	0.29306	0.39183
rs1226058799	chr18	29755969	A/G	0.64779	0.31407	0.31053	0.36826
rs60995799	chr18	29755975	G/C	0.53066	0.35415	0.28379	0.38749
rs973018908	chr18	29756002	T/A	0.51736	0.25246	0.25305	0.37805
rs761926073	chr18	29756061	C/G	0.59676	0.37168	0.32128	0.38251
rs1421081062	chr18	29756121	A/G	0.56501	0.34941	0.33607	0.38453
rs57220775	chr18	29756150	G/A	0.5271	0.45537	0.49735	0.39433
rs78461042	chr18	29756341	C/T	0.55306	0.46441	0.54158	0.40535
rs780385015	chr18	29756343	C/G	0.51369	0.45685	0.47401	0.4087
rs911642672	chr18	29756614	A/G	0.56073	0.44134	0.46001	0.41087
rs1333623821	chr18	29756727	T/C	0.59008	0.12841	0.20695	0.38261
rs1267406	chr18	29756746	T/C	0.58312	0.22505	0.24687	0.38003
rs1223193991	chr18	29756747	C/T	0.5848	0.37613	0.36013	0.38156
rs1319841167	chr18	29756748	C/T	0.5564	0.43969	0.42021	0.39143
rs1172551095	chr18	29756779	T/C	0.50738	0.25048	0.29654	0.38182
rs1239179693	chr18	29756798	T/A	0.56204	0.2939	0.2646	0.37639
rs1258473	chr18	29756800	T/C	0.52748	0.46296	0.41915	0.38824
rs967984565	chr18	29756819	C/T	0.6048	0.35524	0.36406	0.39661
rs925963328	chr18	29756826	T/C	0.51745	0.21632	0.27182	0.39197
rs1266099076	chr18	29756827	C/T	0.57404	0.35749	0.35374	0.39444
rs950136659	chr18	29756862	C/T	0.51844	0.28752	0.30206	0.39125
rs1394663959	chr18	29756896	T/C	0.51186	0.16699	0.23019	0.38376
rs1169381838	chr18	29756910	T/A	0.52685	0.25497	0.2554	0.38634
rs1473058398	chr18	29756911	C/A	0.50896	0.3861	0.32598	0.39538
rs113843469	chr18	29756926	C/A	0.52688	0.1004	0.15345	0.39377
rs1172674236	chr18	29756968	C/T	0.51432	0.35494	0.37335	0.38297
rs1389064330	chr18	29756971	A/C	0.51698	0.12311	0.14058	0.37938
rs865929360	chr18	29756987	T/C	0.6123	0.24328	0.2468	0.38727
rs1197394032	chr18	29757006	T/C	0.56201	0.34193	0.36413	0.40804
rs1490313501	chr18	29757010	T/C	0.55524	0.36173	0.37789	0.40405
rs749160394	chr18	29757038	G/C	0.5241	0.43931	0.41677	0.40729
rs746577829	chr18	29758415	C/G	0.56855	0.41758	0.3662	0.38092
rs1301957998	chr18	29758796	A/T	0.58515	0.44493	0.38268	0.40349
rs8084288	chr18	29761870	A/T	0.58036	0.34878	0.25029	0.35532
rs1318059317	chr18	29761871	T/A	0.56746	0.32641	0.23403	0.3532
rs8085424	chr18	29761873	T/A	0.75146	0.36763	0.29488	0.36363
rs575904791	chr18	29761874	A/T	0.75013	0.35638	0.28232	0.36064
rs1390180808	chr18	29761876	A/T	0.62703	0.21179	0.2056	0.35718
rs538344297	chr18	29762455	G/T	0.5065	0.1322	0.15964	0.35751
rs570864709	chr18	29762685	A/T	0.51355	0.19984	0.1802	0.36012
rs910720785	chr18	29762689	T/A	0.5851	0.28295	0.23309	0.36412
rs1046590983	chr18	29762840	A/G	0.55142	0.1936	0.22515	0.33718
rs1415002385	chr18	29762842	G/C	0.56184	0.3198	0.26226	0.36594
rs765558123	chr18	29763107	G/C	0.65296	0.34741	0.30488	0.37266
rs896962071	chr18	29763173	T/C	0.52178	0.13788	0.22937	0.34557
rs553355748	chr18	29763174	C/T	0.5262	0.2151	0.25979	0.3495
rs1194732381	chr18	29763176	C/T	0.53136	0.35088	0.3372	0.35585
rs571194571	chr18	29766215	C/T	0.52231	0.41486	0.34211	0.38419
rs1033529985	chr18	29766259	C/T	0.51605	0.16978	0.19915	0.37019
rs1322653258	chr18	29766260	G/C	0.55002	0.093309	0.13684	0.34749
rs1322455308	chr18	29766297	G/C	0.54671	0.30205	0.28549	0.38065
rs1311001108	chr18	29766503	T/A	0.63517	0.15701	0.18531	0.36889
rs1211596314	chr18	29766504	C/T	0.58139	0.06053	0.099942	0.35034
rs545369517	chr18	29766548	T/A	0.54266	0.26184	0.23936	0.37508
rs1027476949	chr18	29766617	A/T	0.51014	0.34908	0.33869	0.38766
rs561071092	chr18	29766736	C/G	0.58163	0.35545	0.30478	0.37971
rs1034089658	chr18	29767035	A/T	0.59224	0.36642	0.35082	0.38413
rs1264556161	chr18	29767471	C/T	0.50374	0.32362	0.33935	0.34614
rs991059430	chr18	29767623	T/C	0.52027	0.39298	0.30646	0.37122
rs1331687635	chr18	29767634	C/G	0.5283	0.44499	0.32719	0.36711
rs1044142367	chr18	29767717	C/T	0.5784	0.47593	0.3863	0.35862
rs905212373	chr18	29767718	C/T	0.54781	0.45194	0.39889	0.36074
rs907662129	chr18	29767734	G/C	0.55098	0.38954	0.27348	0.35123
rs1367958517	chr18	29767789	A/G	0.54341	0.25568	0.24821	0.33984
rs1405074029	chr18	29767793	C/A	0.51465	0.19311	0.19894	0.32373
rs117947301	chr18	29767800	T/A	0.54507	0.24344	0.22605	0.36455
rs1199463223	chr18	29767809	G/T	0.51426	0.13165	0.14501	0.34484
rs591621	chr18	29767813	C/T	0.58478	0.16126	0.16561	0.3277
rs937994812	chr18	29768128	C/T	0.53805	0.29751	0.2612	0.36327
rs923099578	chr18	29768160	T/C	0.59499	0.43503	0.37668	0.37633
rs541438951	chr18	29768186	G/A	0.56763	0.40202	0.33951	0.37749
rs565432924	chr18	29768258	C/A	0.53156	0.39525	0.36768	0.38231
rs777701854	chr18	29768300	C/G	0.65454	0.51444	0.40886	0.37292
rs1031906466	chr18	29768965	T/G	0.6185	0.39271	0.3582	0.39366
rs1011804483	chr18	29768981	G/T	0.62942	0.32482	0.34309	0.37312
rs1370309206	chr18	29768993	C/T	0.50528	0.41844	0.35986	0.39055
rs1273582414	chr18	29768995	T/C	0.5036	0.095765	0.13304	0.3746
rs1021817186	chr18	29768997	C/T	0.63774	0.42586	0.37273	0.37802
rs1410046613	chr18	29769025	T/A	0.62967	0.30987	0.26454	0.38687
rs1415689666	chr18	29769032	G/A	0.50104	0.32276	0.31582	0.37686
rs1336999990	chr18	29769169	G/A	0.57047	0.21655	0.23711	0.3808
rs1391133904	chr18	29769589	C/G	0.60359	0.35527	0.34944	0.41067
rs549648932	chr18	29772584	T/C	0.58939	0.23508	0.2995	0.38966
rs549648932	chr18	29772584	T/G	0.5578	0.25467	0.29521	0.37701
rs1224128357	chr18	29777182	A/G	0.52432	0.4938	0.47523	0.37676
rs1328032165	chr18	29777343	A/T	0.64704	0.38225	0.31145	0.3746
rs201219909	chr18	29777382	G/T	0.55605	0.072072	0.1283	0.32493
rs182836476	chr18	29777461	C/T	0.53164	0.41287	0.38375	0.38801
rs1047892912	chr18	29777475	C/T	0.52538	0.23692	0.23718	0.36473
rs762686139	chr18	29777483	G/C	0.53683	0.26093	0.22662	0.37109
rs1422368820	chr18	29777575	C/T	0.55257	0.35291	0.3567	0.37939
rs1255941740	chr18	29777580	A/T	0.53262	0.10639	0.13039	0.37228
rs560820513	chr18	29777691	T/A	0.57741	0.38729	0.32174	0.37578
rs1368229317	chr18	29777696	T/A	0.6505	0.36464	0.30619	0.36971
rs1160421246	chr18	29777697	A/T	0.6168	0.38729	0.30483	0.37358
rs1305012622	chr18	29778828	C/G	0.58854	0.52484	0.43334	0.37634
rs1205809044	chr18	29779610	T/C	0.51205	0.34127	0.31484	0.36687
rs1293220525	chr18	29779620	T/C	0.56307	0.33675	0.33083	0.36285
rs771987082	chr18	29779625	T/	0.50477	0.34738	0.31238	0.38037
rs3962084	chr18	29779628	T/C	0.53887	0.37091	0.28628	0.3693
rs3962085	chr18	29779629	T/C	0.54756	0.38045	0.34065	0.37017
rs1158261606	chr18	29779659	C/T	0.51934	0.44087	0.37431	0.36861
rs1007082626	chr18	29779682	T/C	0.52188	0.25403	0.23406	0.37741
rs1348819552	chr18	29779685	G/T	0.63586	0.35846	0.3243	0.38107
rs1171719816	chr18	29779686	A/G	0.50414	0.24843	0.28164	0.37426
rs866291623	chr18	29779918	T/A	0.67599	0.35773	0.31542	0.38118
rs1395537815	chr18	29779919	A/T	0.73036	0.35467	0.38182	0.40585
rs1243335113	chr18	29780216	C/A	0.63561	0.49862	0.46525	0.40286
rs1398179649	chr18	29780265	A/C	0.58075	0.30265	0.38292	0.38944
rs1057436183	chr18	29780309	A/T	0.66861	0.48447	0.47342	0.41683
rs1012923256	chr18	29780349	T/C	0.53368	0.20661	0.26332	0.38138
rs1346996644	chr18	29780357	C/G	0.57907	0.36389	0.34531	0.39186
rs1417150904	chr18	29780367	C/	0.56174	0.20005	0.30416	0.40003
rs984056205	chr18	29781120	C/T	0.50132	0.55153	0.57377	0.41002
rs750383343	chr18	29781550	C/T	0.54706	0.44119	0.43485	0.40184
rs544625101	chr18	29783564	T/A	0.5081	0.37797	0.2902	0.38271
rs1197114278	chr18	29785732	G/C	0.51893	0.35026	0.36155	0.40413
rs1382381470	chr18	29785896	C/T	0.53812	0.3665	0.42591	0.40263
rs530418316	chr18	29786007	C/T	0.51732	0.23249	0.25317	0.38337
rs181763318	chr18	29786008	G/T	0.60958	0.16355	0.20043	0.37686
rs928338008	chr18	29786011	C/G	0.51472	0.079635	0.099287	0.36925
rs991227437	chr18	29786023	C/T	0.56139	0.1353	0.16911	0.36764
rs1377037148	chr18	29786031	A/G	0.50133	0.14202	0.14915	0.37043
rs773309835	chr18	29786032	C/T	0.64243	0.18348	0.17332	0.37947
rs1352175457	chr18	29786085	T/C	0.58401	0.061446	0.087223	0.37292
rs1050549161	chr18	29786102	A/G	0.62522	0.2206	0.22622	0.38083
rs1254353601	chr18	29786103	C/G	0.51405	0.11456	0.17764	0.35966
rs1177669467	chr18	29786108	C/G	0.53542	0.16369	0.17198	0.37539
rs183403886	chr18	29786733	A/G	0.69171	0.34523	0.27097	0.38234
rs1191806872	chr18	29786734	T/C	0.59271	0.12917	0.13122	0.36316
rs1453928692	chr18	29786735	G/T	0.5808	0.377	0.34616	0.37038
rs1249188932	chr18	29786740	G/T	0.59709	0.29628	0.27351	0.35453
rs1342276307	chr18	29786766	G/A	0.53593	0.35713	0.2942	0.38332
rs1022162718	chr18	29787856	T/A	0.63812	0.50723	0.476	0.41285
rs1261802427	chr18	29789446	T/C	0.5014	0.44494	0.39344	0.38799
rs765012703	chr18	29789630	T/A	0.50529	0.53039	0.49502	0.40162
rs1263246456	chr18	29791072	A/T	0.61989	0.28061	0.23702	0.38069
rs950980723	chr18	29791091	A/T	0.5931	0.2529	0.22835	0.38315
rs56025669	chr18	29791243	A/T	0.5884	0.3289	0.27996	0.37979
rs1461599046	chr18	29791990	A/G	0.66615	0.093985	0.16896	0.36588
rs143983075	chr18	29791991	G/T	0.55101	0.046552	0.12085	0.36723
rs1490383687	chr18	29792009	T/C	0.5486	0.025716	0.086713	0.35435
rs901991400	chr18	29792016	T/C	0.53886	0.061919	0.15393	0.37325
rs1334368880	chr18	29792021	C/T	0.67742	0.037873	0.1095	0.37171
rs1029217112	chr18	29792045	G/A	0.60022	0.25521	0.3357	0.39534
rs1241007560	chr18	29792046	C/A	0.51799	0.30684	0.38737	0.39404
rs976058714	chr18	29792101	A/T	0.58075	0.33183	0.32157	0.39707
rs979132757	chr18	29795604	G/A	0.54437	0.24139	0.19954	0.38289
rs979132757	chr18	29795604	G/T	0.6006	0.30518	0.24953	0.38839
rs528497060	chr18	29795647	C/T	0.54285	0.13818	0.11936	0.36488
rs1369719182	chr18	29795741	C/A	0.57521	0.16122	0.14489	0.36671
rs1190214819	chr18	29795937	A/T	0.57014	0.50413	0.50405	0.40807
rs1012599782	chr18	29795938	T/C	0.50184	0.098518	0.18921	0.3693
rs1336328292	chr18	29795939	A/G	0.53813	0.16307	0.25471	0.39486
rs1472388792	chr18	29795940	T/C	0.52434	0.11241	0.20126	0.37067
rs1161459266	chr18	29795942	T/C	0.52115	0.09457	0.16779	0.3741
rs1055837312	chr18	29795948	T/C	0.55593	0.065076	0.11774	0.36673
rs894447235	chr18	29795950	T/C	0.53131	0.066693	0.11734	0.36599
rs62095614	chr18	29795954	T/C	0.5117	0.061036	0.1051	0.3634
rs907120229	chr18	29795969	A/G	0.50365	0.080473	0.15194	0.36397
rs1435137501	chr18	29796775	G/A	0.51053	0.45211	0.41886	0.39435
rs1259972857	chr18	29796825	C/T	0.6037	0.31316	0.28976	0.38923
rs1415248834	chr18	29796832	A/T	0.5875	0.30661	0.28046	0.38509
rs1397256786	chr18	29796840	A/G	0.54359	0.16406	0.1904	0.35375
rs74754488	chr18	29797219	T/A	0.58703	0.40821	0.37408	0.40052
rs1287184889	chr18	29799176	C/G	0.53191	0.55954	0.55968	0.43886
rs1425936386	chr18	29801033	G/A	0.55815	0.34259	0.43502	0.39548
rs528218808	chr18	29801858	A/T	0.51927	0.31219	0.28572	0.3837
rs979392275	chr18	29802321	T/A	0.5635	0.46683	0.40896	0.39407
rs1472732462	chr18	29803401	T/A	0.56615	0.24172	0.2325	0.36949
rs989534618	chr18	29804265	T/C	0.5315	0.23782	0.25935	0.33158
rs653639	chr18	29805022	G/A	0.50381	0.32998	0.29125	0.35694
rs758016705	chr18	29806259	T/C	0.50017	0.46352	0.42031	0.36841
rs1432138560	chr18	29807027	G/A	0.5194	0.40374	0.36209	0.37968
rs959045902	chr18	29807120	C/T	0.6084	0.24607	0.21941	0.3769
rs145185758	chr18	29807181	C/T	0.5246	0.35158	0.25453	0.38931
rs983341840	chr18	29807182	A/G	0.51244	0.16019	0.17874	0.37047
rs921906014	chr18	29807275	C/T	0.50793	0.28394	0.27336	0.38159
rs532251363	chr18	29809049	A/T	0.54454	0.36481	0.30188	0.35611
rs1478255012	chr18	29809052	C/T	0.57718	0.36762	0.34154	0.36376
rs1387308733	chr18	29809055	T/A	0.51563	0.42961	0.27534	0.37999
rs1288634561	chr18	29809073	G/T	0.53073	0.41018	0.3637	0.3628
rs1184974569	chr18	29809093	T/C	0.58085	0.43546	0.34353	0.36602
rs1439375211	chr18	29809106	G/C	0.60092	0.41477	0.26666	0.36475
rs1227367677	chr18	29809113	C/A	0.51487	0.31259	0.31271	0.37417
rs1248335691	chr18	29809134	G/T	0.53555	0.44355	0.38177	0.35789
rs1382720870	chr18	29809140	C/T	0.59181	0.36478	0.31516	0.35539
rs1356769391	chr18	29809142	T/C	0.58075	0.4101	0.37291	0.3635
rs1243114922	chr18	29809143	A/C	0.56492	0.33926	0.31601	0.37422
rs36148932	chr18	29809144	A/G	0.51314	0.37231	0.33584	0.35375
rs1365876171	chr18	29809162	T/C	0.53475	0.38519	0.33546	0.34093
rs1237938479	chr18	29809164	A/T	0.53752	0.27969	0.26058	0.36209
rs1258605166	chr18	29809173	G/A	0.59877	0.36262	0.29361	0.35948
rs1352524391	chr18	29809174	G/C	0.60575	0.33525	0.25132	0.36883
rs1249489252	chr18	29809186	A/G	0.62588	0.44692	0.35214	0.36375
rs1204259268	chr18	29809188	T/G	0.52468	0.33276	0.28361	0.35217
rs1459977906	chr18	29809189	C/A	0.52198	0.26535	0.24367	0.32429
rs1459977906	chr18	29809189	C/T	0.56867	0.34608	0.29391	0.35532
rs1181797803	chr18	29809190	T/C	0.52955	0.37256	0.28527	0.34756
rs1223963264	chr18	29809193	A/T	0.55378	0.25404	0.21599	0.34526
rs1245094789	chr18	29809194	A/G	0.51194	0.33695	0.30646	0.3676
rs866215021	chr18	29809196	C/A	0.57074	0.33614	0.30258	0.36024
rs866215021	chr18	29809196	C/G	0.61391	0.34602	0.23479	0.36927
rs1362287433	chr18	29809208	G/A	0.50477	0.39232	0.3184	0.32683
rs1455620658	chr18	29809209	A/G	0.50816	0.4556	0.3431	0.36407
rs1304616231	chr18	29809211	T/A	0.58401	0.23643	0.18213	0.35036
rs1456016758	chr18	29809213	T/C	0.54205	0.30495	0.25962	0.34737
rs1451143157	chr18	29809216	T/A	0.62096	0.28926	0.2252	0.34805
rs1181287084	chr18	29809230	A/C	0.58758	0.4255	0.33217	0.35691
rs1379198111	chr18	29809233	G/A	0.62045	0.43621	0.33138	0.36359
rs1270723827	chr18	29809244	C/T	0.51645	0.35515	0.29038	0.36056
rs1193157295	chr18	29809248	T/C	0.57564	0.44619	0.31607	0.35937
rs62095630	chr18	29809261	T/C	0.58181	0.41735	0.32138	0.36552
rs1266788836	chr18	29809275	C/A	0.60115	0.41993	0.34419	0.37077
rs1228765746	chr18	29809303	A/T	0.52954	0.29553	0.19682	0.35193
rs1321308071	chr18	29809322	C/G	0.52835	0.41759	0.23977	0.36957
rs1158372111	chr18	29809326	G/A	0.52014	0.40853	0.26028	0.36162
rs1373393538	chr18	29809383	C/G	0.56487	0.43235	0.2963	0.34464
rs1360258048	chr18	29809402	C/A	0.51601	0.33202	0.27655	0.34359
rs1207709042	chr18	29809435	T/C	0.50968	0.40038	0.33603	0.37378
rs1339679851	chr18	29809444	C/A	0.54501	0.4132	0.35463	0.35614
rs1343365237	chr18	29809448	G/C	0.56581	0.33483	0.21122	0.35317
rs1301820722	chr18	29809455	A/T	0.58278	0.35727	0.2663	0.3648
rs1249736094	chr18	29809473	G/C	0.53062	0.37508	0.2591	0.36239
rs1369009784	chr18	29809482	C/T	0.51707	0.4237	0.31771	0.37199
rs1206082198	chr18	29809498	G/T	0.57459	0.41519	0.31954	0.36945
rs1268488851	chr18	29809499	G/C	0.58978	0.3337	0.23175	0.37634
rs1268488851	chr18	29809499	G/T	0.51571	0.33422	0.25896	0.34943
rs1428513291	chr18	29809513	T/A	0.519	0.30212	0.24929	0.37464
rs1302068871	chr18	29809525	C/T	0.52734	0.39778	0.29803	0.36926
rs1290123408	chr18	29809527	C/G	0.52082	0.3296	0.22299	0.35852
rs1212790616	chr18	29809563	T/C	0.54803	0.38156	0.2908	0.36206
rs1471834556	chr18	29809590	A/T	0.56614	0.31622	0.26027	0.36327
rs1291239656	chr18	29809610	G/C	0.50266	0.31911	0.24948	0.3514
rs1382995925	chr18	29809718	G/A	0.52133	0.39147	0.31488	0.35615
rs1323949667	chr18	29809726	G/C	0.53072	0.28904	0.29962	0.36849
rs867775494	chr18	29809727	T/C	0.50054	0.39584	0.29435	0.37092
rs1428426490	chr18	29809738	C/T	0.50705	0.40605	0.37291	0.36829
rs1220791844	chr18	29809744	A/G	0.57287	0.38251	0.31715	0.37148
rs1273331151	chr18	29809753	T/C	0.52286	0.39074	0.37396	0.36894
rs1290493626	chr18	29809758	T/A	0.50504	0.26392	0.218	0.38541
rs1432987495	chr18	29809766	A/C	0.50717	0.38733	0.35016	0.37641
rs1335375542	chr18	29809801	C/T	0.52066	0.32601	0.32138	0.34197
rs1171661397	chr18	29809822	T/A	0.54196	0.30845	0.25469	0.37064
rs902177108	chr19	18538355	C/T	0.53459	0.5369	0.47177	0.42066
rs1336623145	chr19	18550037	A/T	0.53898	0.50111	0.48617	0.42183
rs2434471	chr19	18550870	A/T	0.54306	0.40031	0.33084	0.38716
rs1160186428	chr19	18558596	T/A	0.54507	0.38242	0.29611	0.3764
rs74588685	chr19	18558597	T/A	0.55092	0.41667	0.33951	0.38135
rs1327576013	chr19	18558862	T/C	0.55318	0.29989	0.26437	0.37381
rs1258579229	chr2	86657849	C/A	0.53874	0.38589	0.3196	0.37283
rs1276372044	chr2	86657917	A/C	0.61449	0.36031	0.31777	0.37638
rs1322175499	chr2	86657993	T/C	0.50716	0.35206	0.30878	0.35114
rs1203795775	chr2	86658036	A/G	0.62102	0.29597	0.28738	0.36115
rs1377805561	chr2	86658099	G/A	0.60726	0.3661	0.32889	0.35835
rs970598226	chr2	86658108	C/T	0.67341	0.31737	0.31358	0.36356
rs1414212104	chr2	86658133	A/T	0.54793	0.27844	0.16948	0.37055
rs981874708	chr2	86658164	G/T	0.58615	0.27737	0.30682	0.34055
rs1380441121	chr2	86658177	G/A	0.59167	0.31061	0.29301	0.36932
rs1277896233	chr2	86658219	G/C	0.66327	0.32696	0.28698	0.3696
rs768712473	chr2	86658270	A/G	0.53315	0.40118	0.3978	0.36843
rs777102513	chr2	86658274	T/A	0.55974	0.25958	0.2181	0.3277
rs1362255296	chr2	86658376	C/A	0.50833	0.23555	0.29222	0.29935
rs1460859270	chr2	86658390	C/G	0.53747	0.39081	0.40052	0.3258
rs1479550543	chr2	86658419	G/A	0.55438	0.17703	0.21135	0.34265
rs1185054274	chr2	86658435	T/C	0.61354	0.35649	0.35377	0.34818
rs1213075123	chr2	86658453	C/T	0.62339	0.42416	0.35291	0.34236
rs971009157	chr2	86658466	T/A	0.66385	0.373	0.31729	0.37316
rs182907243	chr2	86658768	G/A	0.54415	0.17711	0.17801	0.37003
rs1407472203	chr2	86659398	C/A	0.63385	0.33654	0.33291	0.35298
rs374236486	chr2	86659418	G/	0.5663	0.27402	0.32011	0.34222
rs761788146	chr2	86660089	G/A	0.5684	0.32659	0.2959	0.3535
rs776251379	chr2	86661422	G/C	0.53829	0.43261	0.44553	0.40747
rs6547687	chr2	86661870	T/C	0.55477	0.47689	0.42861	0.39162
rs1482121781	chr2	86661910	A/T	0.50823	0.32624	0.23747	0.3964
rs574326800	chr2	86661934	G/T	0.51435	0.21765	0.26982	0.37507
rs1004964556	chr2	86661963	C/T	0.51174	0.28503	0.24981	0.37092
rs1415021456	chr2	86661999	C/G	0.5378	0.31444	0.25211	0.38979
rs1274323660	chr2	86662787	A/T	0.62281	0.36927	0.32815	0.38587
rs1473719114	chr2	86662869	C/A	0.63797	0.22533	0.26388	0.36552
rs1029361424	chr2	86662874	T/A	0.69045	0.39141	0.33395	0.38088
rs1246621457	chr2	86664188	A/T	0.5619	0.42217	0.38205	0.39678
rs368676603	chr2	86664624	C/T	0.5011	0.30855	0.40719	0.38078
rs771116136	chr2	86664703	C/G	0.65799	0.44562	0.41473	0.39162
rs1339339912	chr2	86664789	T/	0.50979	0.3624	0.45253	0.40965
rs1385752227	chr2	86665244	T/G	0.63377	0.19275	0.30221	0.37411
rs925953321	chr2	86665251	T/A	0.6101	0.18164	0.25776	0.37983
rs925953321	chr2	86665251	T/C	0.55386	0.10599	0.22944	0.36049
rs994146379	chr2	86665253	G/A	0.63565	0.17919	0.28883	0.36333
rs1184624360	chr2	86665256	T/G	0.63538	0.11939	0.27694	0.36861
rs1023452530	chr2	86665276	G/C	0.64812	0.25172	0.31643	0.38448
rs1297623086	chr2	86665323	A/C	0.60281	0.079241	0.21723	0.36713
rs1014862574	chr2	86665393	T/C	0.50632	0.34844	0.38082	0.3903
rs1347399125	chr2	86665434	G/A	0.56462	0.23775	0.33672	0.36378
rs1348544149	chr2	86665459	A/	0.50426	0.2885	0.33015	0.36827
rs1177048498	chr2	86665632	A/C	0.53059	0.30269	0.36819	0.36836
rs953008418	chr2	86665731	T/C	0.51623	0.20868	0.245	0.35583
rs1353656468	chr2	86665782	A/G	0.54658	0.25836	0.31333	0.38969
rs1447285964	chr2	86665788	A/	0.61136	0.4411	0.42022	0.41123
rs957437725	chr2	86665789	T/A	0.63405	0.24816	0.23367	0.36935
rs976750304	chr2	86665821	G/T	0.59845	0.42537	0.45302	0.39803
rs1171573335	chr2	86665890	T/A	0.53608	0.409	0.43613	0.41174
rs906411106	chr2	86665919	C/G	0.52841	0.32743	0.3628	0.38631
rs1044698180	chr2	86666247	A/C	0.57134	0.31437	0.32477	0.36125
rs887065995	chr2	86677453	A/T	0.58375	0.47701	0.36168	0.386
rs1426454679	chr2	86678454	A/T	0.51218	0.44772	0.34345	0.38879
rs955830012	chr2	86678493	C/G	0.5203	0.50614	0.45487	0.42917
rs899520269	chr2	86679063	C/A	0.50796	0.47253	0.44503	0.3859
rs1218956099	chr2	86679071	C/G	0.53782	0.48386	0.40636	0.40452
rs190185913	chr2	86679072	C/T	0.51472	0.53619	0.4643	0.37212
rs1204696877	chr2	86679677	G/T	0.53767	0.50344	0.44088	0.39182
rs1025720233	chr2	86681749	C/A	0.60559	0.42088	0.36825	0.38441
rs1474683712	chr2	86682705	A/T	0.51759	0.48825	0.40516	0.37318
rs980793825	chr2	86682922	T/A	0.73722	0.40698	0.35999	0.37612
rs927544686	chr2	86682923	A/T	0.77084	0.38989	0.33346	0.38239
rs139021181	chr2	86682933	G/T	0.50357	0.4769	0.34936	0.37738
rs1479160434	chr2	86683085	A/G	0.52129	0.16399	0.14535	0.34888
rs1201811596	chr2	86683093	A/G	0.59196	0.19212	0.19252	0.36758
rs796889713	chr2	86683097	G/A	0.54735	0.15177	0.15386	0.35166
rs548066944	chr2	86690363	A/T	0.56592	0.50558	0.40531	0.37976
rs192774493	chr2	86692724	G/C	0.50064	0.36387	0.27936	0.3772
rs1401754022	chr2	86692729	G/A	0.56816	0.37369	0.32615	0.37593
rs144870878	chr2	86692823	T/A	0.5519	0.41258	0.30557	0.38527
rs1180571845	chr2	86694066	C/T	0.51036	0.41403	0.47945	0.4082
rs1163209198	chr2	86694895	A/G	0.54195	0.33025	0.21561	0.36733
rs997650143	chr2	86694986	A/T	0.63544	0.42474	0.31307	0.37019
rs1030484368	chr2	86694987	T/A	0.65046	0.4285	0.3296	0.38245
rs1047019343	chr2	86694993	T/A	0.70198	0.44464	0.36909	0.38743
rs1417576057	chr2	86695002	G/C	0.6303	0.37797	0.28577	0.37126
rs1394486550	chr2	86695017	G/T	0.50445	0.38404	0.28639	0.38583
rs893506207	chr2	86698382	A/G	0.50158	0.3252	0.28208	0.35354
rs555514554	chr2	86698400	G/A	0.50225	0.26139	0.23675	0.34842
rs9750711	chr2	86698410	A/G	0.60707	0.19804	0.22429	0.34103
rs1283864505	chr2	86698424	G/A	0.55022	0.29012	0.26497	0.35528
rs1299442369	chr2	86698426	A/G	0.54092	0.1171	0.13696	0.35842
rs1462489954	chr2	86698442	A/G	0.50246	0.30714	0.28124	0.35765
rs1321390739	chr2	86698446	G/A	0.50069	0.23407	0.25109	0.34184
rs192536133	chr2	86698450	A/G	0.5599	0.16139	0.16102	0.36268
rs9752698	chr2	86698452	G/A	0.53582	0.29598	0.26948	0.35721
rs1407277923	chr2	86698454	G/C	0.54079	0.15322	0.18263	0.36374
rs1468667177	chr2	86698456	G/A	0.56426	0.32979	0.28608	0.36035
rs9750725	chr2	86698462	A/G	0.5139	0.2476	0.2623	0.34332
rs1272435171	chr2	86698466	A/G	0.51823	0.20765	0.22215	0.33745
rs900809526	chr2	86698470	A/G	0.54178	0.30077	0.27687	0.35144
rs55721077	chr2	86698472	G/A	0.54453	0.25514	0.24459	0.34853
rs183651322	chr2	86698474	G/A	0.67366	0.2511	0.23517	0.36542
rs982034391	chr2	86698480	G/A	0.63031	0.24789	0.25675	0.35014
rs62150269	chr2	86698482	A/G	0.64288	0.2955	0.27729	0.3562
rs62150269	chr2	86698482	A/T	0.67096	0.20913	0.20576	0.36595
rs1016833630	chr2	86698488	G/A	0.51629	0.22163	0.22145	0.34284
rs555557248	chr2	86698494	A/T	0.51471	0.36489	0.29476	0.37144
rs1304980158	chr2	86698505	T/A	0.53987	0.21522	0.2587	0.37706
rs914950695	chr2	86698510	G/A	0.61085	0.25458	0.27845	0.37213
rs181278141	chr2	86698512	A/G	0.6068	0.26364	0.2906	0.36881
rs1490374854	chr2	86698522	A/T	0.60325	0.42669	0.38801	0.40536
rs911545583	chr2	86698524	T/A	0.71488	0.41422	0.38848	0.41013
rs1452735722	chr2	86699544	C/G	0.57001	0.55494	0.46674	0.40175
rs977228953	chr2	86700361	G/A	0.51024	0.46767	0.34633	0.38027
rs1459847336	chr2	86700391	C/T	0.56524	0.29052	0.25324	0.37709
rs1182373486	chr2	86700426	G/A	0.54613	0.33962	0.24181	0.37274
rs1394900009	chr2	86701603	T/C	0.56712	0.38133	0.29596	0.36367
rs1211167809	chr2	86701647	G/A	0.5232	0.14168	0.17754	0.3781
rs1020116263	chr2	86701659	G/T	0.50499	0.088124	0.12053	0.37409
rs1315477591	chr2	86701677	G/A	0.50744	0.24184	0.22153	0.37665
rs1181787499	chr2	86701698	A/G	0.51601	0.30778	0.28124	0.38778
rs1361321418	chr2	86708272	C/G	0.50556	0.43186	0.37278	0.4058
rs1452182647	chr2	86708316	A/G	0.55591	0.43429	0.44525	0.38726
rs189362310	chr2	86708363	T/A	0.77989	0.44453	0.40847	0.40286
rs1313345019	chr2	86708364	A/T	0.71217	0.40403	0.36129	0.38453
rs934190436	chr2	86720477	A/T	0.54104	0.41939	0.33798	0.38827
rs1038841635	chr2	86721204	C/G	0.53055	0.37455	0.3373	0.35939
rs993046992	chr2	86721212	G/A	0.55102	0.41478	0.32936	0.369
rs145909214	chr2	86721497	A/G	0.53579	0.42673	0.3373	0.36458
rs1264878818	chr2	86721638	T/C	0.53484	0.47274	0.41668	0.38553
rs921739986	chr2	86721643	G/A	0.50796	0.44691	0.37266	0.37674
rs1037405871	chr2	86721694	T/C	0.57292	0.46841	0.3793	0.38135
rs1456211364	chr2	86724146	C/T	0.5302	0.37301	0.34937	0.38221
rs987568486	chr2	86724693	T/C	0.52459	0.40691	0.37465	0.37935
rs1405793707	chr2	86724805	G/A	0.51784	0.31457	0.2428	0.37536
rs1384694274	chr2	86725903	A/G	0.61147	0.49521	0.51694	0.41484
rs913377584	chr2	86725922	T/C	0.54833	0.52688	0.47474	0.40373
rs1299369983	chr2	86725932	C/G	0.51814	0.50446	0.46031	0.40827
rs1467133560	chr3	10319490	A/T	0.52369	0.50807	0.44589	0.42812
rs973576990	chr3	10323014	C/T	0.55078	0.16506	0.1391	0.33606
rs188735337	chr3	10323018	T/C	0.51673	0.20405	0.17634	0.34667
rs1257530583	chr3	10323140	G/A	0.5432	0.31713	0.23482	0.3759
rs1330511032	chr3	10323167	C/T	0.53724	0.11861	0.11951	0.35557
rs1307580988	chr3	10323194	A/T	0.52226	0.26141	0.20871	0.36543
rs552231590	chr3	10323195	G/A	0.52813	0.2963	0.24536	0.37454
rs866060498	chr3	10323203	G/A	0.51535	0.20151	0.17307	0.36869
rs190612408	chr3	10323213	C/T	0.52723	0.3753	0.26229	0.37336
rs755876523	chr3	10323224	A/G	0.54495	0.27102	0.1988	0.37282
rs565955518	chr3	10324443	T/C	0.51039	0.31774	0.29646	0.37824
rs1281110082	chr3	10324642	A/T	0.53694	0.37013	0.27569	0.35013
rs979537110	chr3	10324720	G/A	0.50983	0.31255	0.23994	0.37621
rs1038291821	chr3	10324782	G/A	0.50153	0.52203	0.48961	0.40354
rs1185457555	chr3	10329626	A/T	0.50563	0.46447	0.43257	0.41044
rs1343325371	chr3	10335256	G/A	0.50498	0.5179	0.48402	0.40108
rs985918348	chr3	10335475	T/A	0.59222	0.36951	0.30877	0.38275
rs577210445	chr3	10335491	C/A	0.51163	0.16083	0.17239	0.37464
rs768217534	chr3	10335611	C/T	0.50906	0.36345	0.31243	0.37648
rs1305363957	chr3	10337997	C/G	0.51178	0.28281	0.22719	0.35845
rs1248410039	chr3	10339056	G/T	0.53536	0.12135	0.12339	0.33139
rs1159019793	chr3	10339059	T/G	0.54791	0.18379	0.17313	0.3413
rs11128512	chr3	10339066	T/A	0.69309	0.38893	0.29711	0.36964
rs1363444807	chr3	10339067	A/	0.50372	0.26103	0.21864	0.34273
rs550387710	chr3	10339067	A/C	0.53457	0.13327	0.14171	0.33705
rs550387710	chr3	10339067	A/T	0.66821	0.39681	0.29517	0.37419
rs1372156593	chr3	10339068	A/C	0.50685	0.11584	0.1251	0.32798
rs1034638164	chr3	10339072	T/A	0.59353	0.36762	0.27855	0.36097
rs1490341475	chr3	10339077	T/	0.54337	0.34764	0.25072	0.37009
rs1267149900	chr3	10339081	A/C	0.56231	0.19019	0.16803	0.33861
rs562643289	chr3	10339086	A/T	0.6431	0.22411	0.181	0.36513
rs141686691	chr3	10339089	T/A	0.57497	0.31103	0.24813	0.35736
rs1309325577	chr3	10339090	T/A	0.6663	0.3858	0.27648	0.36592
rs1222775648	chr3	10339091	A/T	0.52383	0.41944	0.33744	0.36834
rs1025739303	chr3	10339094	T/A	0.61787	0.42718	0.3069	0.3689
rs11128513	chr3	10339095	T/A	0.56755	0.37053	0.29091	0.36644
rs548169465	chr3	10339096	T/A	0.63853	0.34146	0.25546	0.36991
rs1480372638	chr3	10339099	A/T	0.53449	0.40304	0.29958	0.36908
rs1264637213	chr3	10339104	A/T	0.6518	0.37287	0.27599	0.36833
rs1339884335	chr3	10339108	T/A	0.56062	0.31575	0.26453	0.36413
rs1206096882	chr3	10339119	T/G	0.54694	0.24205	0.20333	0.34617
rs974794743	chr3	10339130	G/A	0.54327	0.45354	0.37826	0.36744
rs1334916358	chr3	10339133	C/T	0.56152	0.43054	0.33351	0.36766
rs116405915	chr3	10339148	T/A	0.56089	0.38109	0.32164	0.37453
rs1426070399	chr3	10339162	A/T	0.56494	0.3981	0.30036	0.36236
rs1380797006	chr3	10339230	A/T	0.55626	0.40648	0.29277	0.37258
rs1227918536	chr3	10339359	G/C	0.50281	0.30325	0.22324	0.36588
rs936191372	chr3	10340449	C/T	0.52145	0.32716	0.28301	0.37792
rs969617945	chr3	10343737	A/G	0.52501	0.37717	0.2946	0.37221
rs1162877031	chr3	154734645	G/C	0.55825	0.28586	0.34645	0.39828
rs1162877031	chr3	154734645	G/T	0.62761	0.43558	0.47122	0.41183
rs890752267	chr3	154734646	T/G	0.50958	0.47581	0.48604	0.40726
rs1237474384	chr3	154734916	C/T	0.57383	0.43479	0.449	0.41394
rs931212530	chr3	154735185	A/G	0.57175	0.20495	0.23698	0.36596
rs59567985	chr3	154735191	G/A	0.588	0.41198	0.36996	0.38518
rs978659683	chr3	154735209	C/T	0.59946	0.23135	0.25152	0.39027
rs1213523867	chr3	154735217	G/A	0.54666	0.36836	0.37635	0.37705
rs1335201319	chr3	154735223	G/A	0.58776	0.24902	0.31358	0.3884
rs1218294429	chr3	154735241	T/C	0.5526	0.29888	0.35648	0.39065
rs74654291	chr3	154735351	A/G	0.53964	0.22562	0.3006	0.39773
rs1326802817	chr3	154735911	A/G	0.55002	0.15497	0.1865	0.36622
rs572288970	chr3	154735914	C/A	0.53735	0.40157	0.40547	0.39847
rs952401814	chr3	154736030	A/G	0.63401	0.40873	0.33326	0.37482
rs920250251	chr3	154736115	G/A	0.50023	0.20437	0.24608	0.3701
rs547687890	chr3	154736163	C/G	0.51827	0.36112	0.28037	0.37071
rs931826062	chr3	154737174	C/T	0.50496	0.50956	0.49603	0.41459
rs887518643	chr3	154737207	A/G	0.53898	0.30753	0.31678	0.37586
rs1016120436	chr3	154738145	C/T	0.56328	0.22343	0.20475	0.37871
rs1392642801	chr3	154738209	C/T	0.55994	0.16337	0.1652	0.36965
rs1446889229	chr3	154739898	G/A	0.5686	0.46404	0.49186	0.40428
rs184867144	chr3	154739921	T/C	0.63423	0.38728	0.36582	0.39812
rs1424365812	chr3	154739980	G/C	0.51155	0.43684	0.35717	0.39202
rs1439523400	chr3	154740067	G/A	0.56377	0.50649	0.52713	0.4185
rs993783015	chr3	154740088	T/A	0.51626	0.43528	0.42783	0.41581
rs111621388	chr3	154741607	T/C	0.55381	0.25276	0.23025	0.3791
rs547612190	chr3	154741698	T/G	0.58881	0.33854	0.28265	0.37772
rs893210507	chr3	154741714	C/G	0.51796	0.26708	0.25492	0.36874
rs965960576	chr3	154743276	C/T	0.53596	0.2939	0.3002	0.35192
rs976422645	chr3	154743281	C/T	0.61225	0.3598	0.32649	0.38033
rs1224081454	chr3	154743285	C/T	0.50547	0.096334	0.14867	0.34176
rs1036055227	chr3	154743349	G/T	0.57971	0.22557	0.1905	0.37218
rs1195628708	chr3	154743354	G/T	0.50163	0.23371	0.23886	0.36104
rs1346315941	chr3	154743466	C/A	0.52473	0.26048	0.22163	0.34306
rs1346315941	chr3	154743466	C/T	0.63756	0.17842	0.1769	0.35221
rs1293632266	chr3	154743469	T/C	0.56356	0.20305	0.2491	0.36889
rs1397996355	chr3	154743470	C/A	0.52402	0.23622	0.22499	0.33843
rs1397996355	chr3	154743470	C/T	0.61613	0.17314	0.1792	0.35025
rs1295731463	chr3	154743474	C/T	0.62877	0.16364	0.16948	0.35125
rs1416100386	chr3	154743478	C/T	0.59665	0.1151	0.12239	0.33422
rs1168677984	chr3	154743478	C/	0.53469	0.10459	0.11496	0.33653
rs1262001439	chr3	154743482	T/C	0.51662	0.14909	0.14057	0.34122
rs1006638826	chr3	154743483	T/C	0.52646	0.12123	0.12909	0.33649
rs1412622036	chr3	154743493	T/C	0.52016	0.089531	0.10498	0.34244
rs1446322091	chr3	154743520	C/A	0.50615	0.22546	0.18082	0.36907
rs1331032039	chr3	154743551	G/A	0.55061	0.21373	0.23431	0.36459
rs1466413094	chr3	154743632	C/A	0.58002	0.07547	0.10012	0.36466
rs1466413094	chr3	154743632	C/T	0.59082	0.090443	0.13119	0.36338
rs1369655987	chr3	154743664	A/T	0.56957	0.25171	0.23873	0.37387
rs1388836278	chr3	154743683	C/T	0.51753	0.47476	0.39846	0.38219
rs1229009510	chr3	154747427	C/A	0.50246	0.42243	0.34719	0.36319
rs895540980	chr3	154747645	C/G	0.58421	0.34938	0.29414	0.37112
rs1290932819	chr3	154748084	A/T	0.69338	0.32003	0.29933	0.37884
rs751417110	chr3	154748141	T/A	0.51501	0.35179	0.29902	0.38232
rs907896420	chr3	154748199	T/G	0.56765	0.28455	0.30938	0.36808
rs78465478	chr3	154748205	G/T	0.52466	0.33938	0.3289	0.36515
rs559311843	chr3	154748410	A/T	0.53788	0.35234	0.30642	0.39041
rs888288274	chr3	154749335	A/G	0.5523	0.48478	0.41218	0.37687
rs988576932	chr3	154749368	C/T	0.50143	0.37506	0.32673	0.36949
rs559898174	chr3	154749929	T/A	0.50432	0.42758	0.3263	0.37916
rs1433396117	chr3	154749995	T/C	0.56621	0.46689	0.40215	0.38756
rs1408422567	chr3	154750027	T/A	0.57286	0.33318	0.31038	0.37328
rs1204809094	chr3	154750259	T/A	0.52115	0.28048	0.2898	0.37731
rs1490425089	chr3	154750535	G/T	0.51758	0.36776	0.37127	0.37641
rs970456049	chr3	154750586	A/G	0.53154	0.45285	0.42196	0.37871
rs759613906	chr3	154750614	A/T	0.52016	0.42367	0.32949	0.39717
rs1021201172	chr3	154751365	T/A	0.61103	0.449	0.42209	0.41089
rs1324127166	chr3	154753009	G/A	0.51327	0.078332	0.1983	0.38155
rs903684602	chr3	154753101	A/G	0.50905	0.050229	0.16482	0.38275
rs990663064	chr3	154753133	A/T	0.64625	0.3742	0.40319	0.41241
rs1330183051	chr3	154753176	A/G	0.50949	0.39808	0.44721	0.39474
rs546034407	chr3	154753202	C/T	0.56846	0.40328	0.48284	0.40057
rs564138798	chr3	154753204	C/T	0.55977	0.3015	0.32823	0.4008
rs1006507164	chr3	154753205	C/A	0.55726	0.39069	0.41864	0.40773
rs562191579	chr3	154753307	A/G	0.50265	0.49804	0.45957	0.40818
rs920203679	chr3	154753409	T/A	0.58602	0.41868	0.43994	0.41651
rs758061003	chr3	154754053	A/G	0.52307	0.258	0.35758	0.37253
rs1052401079	chr3	154754086	A/T	0.62022	0.30772	0.29255	0.38193
rs1377503755	chr3	154754087	C/T	0.53017	0.20361	0.24262	0.3481
rs746499741	chr3	154754120	G/C	0.51898	0.31415	0.28088	0.37759
rs544669383	chr3	154754175	T/A	0.53529	0.37356	0.32338	0.38259
rs954124966	chr3	154754283	C/T	0.52639	0.3492	0.37383	0.37136
rs1398152039	chr3	154754421	G/C	0.58558	0.29821	0.29022	0.37338
rs1048835034	chr3	154754423	G/A	0.5218	0.29913	0.29632	0.3471
rs1177893449	chr3	154754458	C/T	0.50644	0.31224	0.37791	0.35907
rs539447061	chr3	154754525	G/A	0.54711	0.21294	0.26187	0.32488
rs1402267085	chr3	154754540	T/C	0.50604	0.17262	0.21118	0.34835
rs943936000	chr3	154754594	A/T	0.53789	0.37937	0.32084	0.38182
rs866023118	chr3	154754595	T/C	0.62613	0.17228	0.21998	0.34031
rs960993931	chr3	154754596	T/C	0.61135	0.20667	0.22687	0.34466
rs921080588	chr3	154754600	T/G	0.50302	0.29765	0.31644	0.35299
rs916826595	chr3	154754623	C/T	0.50803	0.28314	0.34747	0.3535
rs895503806	chr3	154754714	T/A	0.71565	0.40055	0.33422	0.37548
rs1024205717	chr3	154756298	G/A	0.50678	0.47731	0.45648	0.41598
rs1195607619	chr3	154757592	C/T	0.55911	0.32542	0.38131	0.39721
rs111461373	chr3	154757593	C/A	0.55926	0.33435	0.38936	0.38733
rs184693538	chr3	154757630	C/T	0.61561	0.18334	0.25287	0.38234
rs1407035425	chr3	154757644	C/T	0.50141	0.30657	0.33942	0.36778
rs1038046224	chr3	154757727	T/A	0.60929	0.41202	0.35367	0.39583
rs1398434690	chr3	154757744	G/T	0.59098	0.26071	0.26521	0.36037
rs778831576	chr3	154757748	G/T	0.52539	0.21686	0.22259	0.37246
rs560875087	chr3	154757980	G/A	0.5328	0.4116	0.37052	0.39132
rs918914621	chr3	154758248	A/C	0.50129	0.24914	0.3249	0.38326
rs1339916642	chr3	154758253	T/C	0.5762	0.17471	0.24854	0.36222
rs1434078933	chr3	154758264	A/G	0.53041	0.090011	0.17928	0.36157
rs902609633	chr3	154758356	T/C	0.56775	0.29911	0.38283	0.37011
rs1244879488	chr3	154758377	A/G	0.50499	0.4036	0.48314	0.40765
rs1380037940	chr3	154758380	G/T	0.59911	0.39541	0.37098	0.39702
rs1303205061	chr3	154758411	G/C	0.5199	0.34203	0.26994	0.36781
rs974256609	chr3	154758416	G/A	0.51862	0.17039	0.36268	0.38121
rs540887385	chr3	154758793	A/T	0.56736	0.47486	0.46418	0.42391
rs1056207152	chr3	154759136	T/C	0.51943	0.40704	0.42976	0.38279
rs553666602	chr3	154759239	A/T	0.57296	0.38049	0.38652	0.3931
rs968698797	chr3	154759243	G/C	0.54703	0.40756	0.42595	0.4044
rs115155712	chr3	154759592	C/G	0.50991	0.48165	0.54243	0.44546
rs1450541691	chr3	154760635	G/A	0.64382	0.32717	0.38768	0.39254
rs935075833	chr3	154760642	T/C	0.56012	0.3576	0.37573	0.38271
rs890895136	chr3	154760656	A/T	0.57703	0.35859	0.35415	0.39075
rs1204467661	chr3	154760693	A/T	0.50269	0.34717	0.27159	0.37144
rs1245788442	chr3	154760765	G/T	0.58131	0.14664	0.23685	0.34998
rs1202078672	chr3	154760767	A/T	0.55747	0.36504	0.31698	0.38787
rs1359757562	chr3	154760934	G/A	0.5105	0.41961	0.44239	0.38405
rs756474620	chr3	154761019	A/T	0.55324	0.34352	0.3378	0.37469
rs1358321444	chr3	154761117	C/T	0.53765	0.22884	0.23272	0.3637
rs1240168785	chr3	154761284	G/T	0.53062	0.11424	0.11796	0.35518
rs1188003260	chr3	154761286	C/A	0.54369	0.35851	0.26985	0.36705
rs1336187251	chr3	154761361	T/A	0.54903	0.16467	0.17544	0.36428
rs1397264214	chr3	154761493	T/C	0.50016	0.28537	0.35607	0.37692
rs1377697983	chr3	154761599	C/T	0.5059	0.45555	0.4642	0.40611
rs113496266	chr3	154761857	C/T	0.51856	0.20821	0.30811	0.3873
rs1169093760	chr3	154761868	A/T	0.58898	0.40645	0.37274	0.38762
rs1369122479	chr3	154761874	C/T	0.60611	0.21176	0.22146	0.37028
rs1177598007	chr3	154761899	A/T	0.59789	0.41367	0.39911	0.40957
rs938754743	chr3	154761914	C/T	0.51371	0.16834	0.17079	0.36403
rs573043522	chr3	154761919	T/C	0.56816	0.12128	0.15708	0.3586
rs796532802	chr3	154761920	T/C	0.62383	0.12334	0.16116	0.36056
rs1266544285	chr3	154761921	T/C	0.64245	0.14536	0.18889	0.36362
rs555928389	chr3	154761925	T/C	0.62576	0.13836	0.169	0.36556
rs1237196786	chr3	154761938	G/	0.54191	0.43432	0.43123	0.38911
rs991611095	chr3	154761938	G/T	0.607	0.26945	0.28253	0.37394
rs1221431822	chr3	154761939	A/T	0.50995	0.26877	0.23456	0.3953
rs1292314185	chr3	154761940	G/T	0.57181	0.33909	0.34696	0.39396
rs1260986994	chr3	154761975	G/A	0.55873	0.33022	0.30754	0.38922
rs111345546	chr3	154762120	A/C	0.51829	0.37837	0.33138	0.38492
rs561853891	chr3	154762159	C/A	0.5065	0.35731	0.3677	0.38661
rs1044951545	chr3	154762229	T/C	0.54774	0.3466	0.33524	0.37465
rs1456548096	chr3	154762271	T/A	0.63224	0.39427	0.32295	0.37489
rs539516085	chr3	154762282	A/T	0.58713	0.41594	0.34148	0.37237
rs1377274584	chr3	154762285	A/T	0.63998	0.37683	0.30083	0.36788
rs1052387911	chr3	154762299	C/G	0.60376	0.28319	0.23983	0.36642
rs114271100	chr3	154762306	A/T	0.67183	0.33387	0.29721	0.37009
rs1317445733	chr3	154762343	G/A	0.55599	0.40992	0.45642	0.37693
rs1275315884	chr3	154762387	C/A	0.56426	0.36491	0.3449	0.36591
rs1037847382	chr3	154762392	T/C	0.60036	0.24134	0.25426	0.38348
rs1376844365	chr3	154762903	C/T	0.50262	0.32861	0.3037	0.37244
rs1161439734	chr3	154762959	C/A	0.61241	0.32963	0.29207	0.34131
rs1161439734	chr3	154762959	C/T	0.56441	0.17208	0.20284	0.35174
rs1364657907	chr3	154762960	A/T	0.5144	0.29795	0.22547	0.36012
rs1425090013	chr3	154762961	G/A	0.53529	0.11796	0.11176	0.33189
rs1198739871	chr3	154763747	G/C	0.50783	0.37263	0.34497	0.39549
rs368276372	chr3	154764380	G/A	0.55739	0.12572	0.14296	0.35246
rs930440108	chr3	154766155	C/T	0.58074	0.46136	0.45571	0.38644
rs888537203	chr3	154766984	T/C	0.62203	0.42124	0.46548	0.38722
rs1199026101	chr3	154767442	A/G	0.51842	0.32234	0.31837	0.36979
rs74584573	chr3	154767460	C/A	0.52513	0.14578	0.20054	0.3398
rs1281116397	chr3	154767462	A/C	0.52554	0.28796	0.28604	0.35104
rs1413939862	chr3	154767601	T/A	0.54923	0.35922	0.31533	0.37555
rs1442807857	chr3	154768012	T/G	0.51105	0.38478	0.32498	0.38385
rs1347279148	chr3	154768555	C/A	0.58075	0.29986	0.3056	0.36962
rs1276527522	chr3	154768556	C/T	0.50017	0.30193	0.31273	0.37245
rs868156395	chr3	154770968	G/C	0.57976	0.31519	0.24369	0.37125
rs1420609207	chr3	154771000	G/C	0.52924	0.38961	0.31192	0.39464
rs1004007705	chr3	154771044	C/G	0.51622	0.36028	0.30749	0.36584
rs1286951349	chr3	154772275	G/A	0.51875	0.46568	0.49762	0.39282
rs1039171132	chr3	154772278	C/T	0.51519	0.36665	0.38667	0.37087
rs1467837988	chr3	154772337	G/T	0.54942	0.14828	0.19566	0.35007
rs1165097190	chr3	154772448	A/T	0.64282	0.31573	0.28418	0.38357
rs1262213742	chr3	154772721	A/G	0.53538	0.52875	0.45139	0.38641
rs143912580	chr3	154773129	C/T	0.65951	0.3572	0.2966	0.38135
rs1268054715	chr3	154773250	G/A	0.54383	0.15133	0.16046	0.38504
rs1174708914	chr3	154773350	C/T	0.51897	0.23003	0.22104	0.36495
rs1386845778	chr3	154773966	T/A	0.69509	0.35471	0.27729	0.37351
rs965487430	chr3	154773967	A/T	0.64005	0.32153	0.25814	0.36802
rs1196024967	chr3	154773974	A/T	0.58077	0.28539	0.24148	0.36672
rs1255477992	chr3	154773977	A/T	0.58495	0.35995	0.29729	0.36421
rs1483072714	chr3	154773998	G/A	0.57772	0.36559	0.34736	0.36558
rs1250616131	chr3	154773999	G/A	0.55191	0.4157	0.35261	0.36471
rs942864829	chr3	154774000	G/A	0.60921	0.39287	0.34362	0.36667
rs113109553	chr3	154774004	A/C	0.53473	0.33706	0.32666	0.35846
rs1404493807	chr3	154774053	G/T	0.5122	0.4034	0.39493	0.3765
rs1179657579	chr3	154774064	C/T	0.50434	0.42021	0.35576	0.37579
rs975604129	chr3	154774191	C/T	0.52261	0.40916	0.35186	0.38317
rs1460188834	chr3	154774357	A/T	0.58073	0.36325	0.28347	0.37143
rs1248627288	chr3	154774451	G/A	0.51187	0.32217	0.29837	0.38012
rs1488646274	chr3	154774463	G/C	0.52116	0.33051	0.27699	0.36795
rs555825390	chr3	154774497	G/A	0.54175	0.37886	0.33823	0.37413
rs956863976	chr3	154774516	G/C	0.59974	0.40662	0.31619	0.38317
rs562699480	chr3	154774546	T/A	0.54173	0.35392	0.27898	0.37672
rs1466858756	chr3	154774566	A/G	0.51381	0.35406	0.30632	0.37543
rs1466179560	chr3	154774594	G/C	0.59633	0.34757	0.25705	0.37304
rs1381657858	chr3	154774616	G/A	0.50183	0.34008	0.34067	0.36858
rs181620522	chr3	154774661	T/C	0.51347	0.39416	0.31683	0.36739
rs1484610185	chr3	154774673	G/T	0.58318	0.40916	0.34234	0.37125
rs1248577984	chr3	154774674	C/T	0.60785	0.41716	0.32438	0.37579
rs1478626468	chr3	154774685	T/C	0.55331	0.37442	0.3227	0.35814
rs868194603	chr3	154774686	A/G	0.5035	0.36787	0.32545	0.36017
rs1018746239	chr3	154774688	A/G	0.50157	0.38754	0.29005	0.36997
rs1260240427	chr3	154774690	A/T	0.54101	0.33992	0.28164	0.35989
rs1424707163	chr3	154774698	C/G	0.51959	0.26123	0.28515	0.3529
rs529154801	chr3	154774709	C/G	0.58856	0.38808	0.33897	0.36457
rs1343876576	chr3	154774719	T/G	0.54284	0.42333	0.37839	0.35638
rs1232557133	chr3	154774720	A/T	0.56547	0.25983	0.22106	0.37105
rs899852047	chr3	154774721	T/A	0.56781	0.35867	0.28447	0.36112
rs1000831604	chr3	154774730	T/C	0.5235	0.37211	0.35758	0.33578
rs1032604934	chr3	154774737	A/T	0.59535	0.26264	0.20848	0.36925
rs956978943	chr3	154774738	G/A	0.5482	0.2209	0.23206	0.35208
rs988794653	chr3	154774739	T/A	0.56507	0.25888	0.23482	0.3663
rs1413202621	chr3	154774742	G/A	0.6358	0.33299	0.27253	0.3616
rs1431416942	chr3	154774749	G/T	0.52904	0.20668	0.21717	0.33829
rs1390551641	chr3	154774750	A/T	0.66059	0.29311	0.23166	0.35949
rs971288043	chr3	154774765	C/T	0.63988	0.36291	0.30817	0.36237
rs1441267778	chr3	154774770	A/G	0.60989	0.28969	0.27637	0.35916
rs569044872	chr3	154774801	T/A	0.52637	0.17627	0.19297	0.36813
rs1354839056	chr3	154774839	T/C	0.53006	0.33946	0.33246	0.35941
rs189821582	chr3	154774854	G/A	0.52419	0.42463	0.42925	0.36197
rs1286156175	chr3	154774867	A/C	0.52924	0.39322	0.34616	0.35886
rs181368900	chr3	154774878	G/C	0.54111	0.2648	0.23174	0.36448
rs1256292224	chr3	154774883	A/G	0.50832	0.33208	0.31881	0.35321
rs1292660422	chr3	154774905	A/G	0.55851	0.32864	0.3186	0.36031
rs1210945549	chr3	154774906	G/T	0.54037	0.32574	0.30899	0.36718
rs908642069	chr3	154774910	C/T	0.5897	0.28869	0.28059	0.33298
rs1279149432	chr3	154774934	C/A	0.56032	0.41941	0.35872	0.3678
rs1468304890	chr3	154774945	A/G	0.57303	0.43028	0.3612	0.37342
rs545157750	chr3	154774962	G/A	0.56581	0.35611	0.30178	0.36868
rs1039795350	chr3	154774980	T/C	0.56999	0.37523	0.32858	0.36943
rs1000722856	chr3	154775024	C/T	0.53855	0.2383	0.26524	0.35457
rs892243568	chr3	154775053	G/A	0.55104	0.34518	0.28653	0.37863
rs892243568	chr3	154775053	G/T	0.53507	0.31551	0.25104	0.38144
rs1241559157	chr3	154775066	G/A	0.51267	0.4228	0.37962	0.36042
rs1360712233	chr3	154775095	C/T	0.53365	0.3616	0.32214	0.3724
rs544471594	chr3	154775128	T/A	0.51469	0.2561	0.22593	0.38192
rs1462779636	chr3	154775205	A/T	0.50178	0.36346	0.32079	0.37824
rs1419712653	chr3	154775711	C/G	0.60016	0.42024	0.44222	0.40914
rs932453025	chr3	154775819	A/G	0.52219	0.46089	0.52315	0.42741
rs1309101720	chr3	154775839	C/T	0.5108	0.35246	0.51753	0.41762
rs1256631477	chr3	154775905	A/	0.568	0.24635	0.29924	0.37336
rs1260880827	chr3	154776451	T/A	0.50259	0.50944	0.49782	0.40561
rs1307801137	chr3	154776474	C/G	0.51677	0.46871	0.45102	0.40386
rs952142088	chr3	154777047	C/T	0.53491	0.38135	0.29072	0.3555
rs1159237096	chr3	154777526	G/T	0.57149	0.44378	0.43806	0.403
rs1295904903	chr3	154777630	T/C	0.52624	0.50973	0.53374	0.42782
rs1439586150	chr3	154778888	T/A	0.50197	0.46417	0.37971	0.41152
rs974783869	chr3	154778911	T/A	0.66712	0.45237	0.39835	0.40674
rs879809338	chr3	154778917	T/C	0.50623	0.42977	0.44883	0.39557
rs930312194	chr3	154779369	G/C	0.52035	0.47724	0.36812	0.38236
rs149762739	chr3	154779829	C/G	0.62021	0.32453	0.26665	0.3623
rs935332052	chr3	154779839	C/T	0.52695	0.41916	0.33976	0.35196
rs1052900087	chr3	154779844	T/A	0.62485	0.38666	0.31238	0.36473
rs1226359534	chr3	154779867	G/C	0.62505	0.33232	0.2871	0.34033
rs1245524450	chr3	154779875	C/T	0.51636	0.42584	0.39455	0.34149
rs1306095949	chr3	154779898	C/T	0.50228	0.42125	0.40433	0.35968
rs539758782	chr3	154779966	T/A	0.52516	0.32821	0.32108	0.35272
rs1017343555	chr3	154779993	T/A	0.53181	0.21307	0.26715	0.36287
rs1243835167	chr3	154779998	C/A	0.50519	0.2017	0.247	0.34301
rs900306306	chr3	154780027	A/T	0.63805	0.39745	0.37761	0.39106
rs1014969226	chr3	154780086	A/T	0.54179	0.39125	0.35632	0.36328
rs1407307879	chr3	154780355	G/C	0.66072	0.3997	0.39624	0.37339
rs1321082342	chr3	154780577	C/T	0.56391	0.21943	0.21451	0.36582
rs148866212	chr3	154780718	G/A	0.53039	0.23462	0.25374	0.3671
rs151003135	chr3	154780925	A/T	0.53994	0.28766	0.2162	0.36142
rs1251690024	chr3	154780926	T/A	0.62958	0.28241	0.23348	0.36982
rs1180193077	chr3	154780927	TA/	0.52474	0.16043	0.13169	0.34964
rs926478629	chr3	154780931	T/C	0.59204	0.13747	0.14194	0.33081
rs1358324728	chr3	154780932	T/A	0.53627	0.25843	0.20763	0.37337
rs1221150084	chr3	154780933	A/G	0.56147	0.036839	0.052514	0.30048
rs1222704657	chr3	154780937	A/G	0.58446	0.018384	0.037401	0.29252
rs1204910482	chr3	154780943	G/T	0.61552	0.014414	0.032185	0.27938
rs1320090501	chr3	154780951	ATT/	0.6589	0.10062	0.10369	0.35346
rs941821934	chr3	154780953	TA/	0.57875	0.089788	0.10556	0.32859
rs541550125	chr3	154780954	A/G	0.6403	0.013751	0.026973	0.2692
rs1445496147	chr3	154780956	A/T	0.70653	0.19547	0.16716	0.35735
rs1165644362	chr3	154780958	A/G	0.62123	0.017311	0.036625	0.28165
rs1286364171	chr3	154780961	T/	0.57119	0.091971	0.099905	0.31895
rs1406629414	chr3	154780962	T/C	0.65522	0.036086	0.059417	0.29802
rs1367695984	chr3	154780963	A/G	0.65953	0.021622	0.033088	0.28
rs898611380	chr3	154780966	T/C	0.63819	0.081978	0.10512	0.3281
rs1351410941	chr3	154780968	CTTT/	0.62591	0.073465	0.11055	0.33256
rs868714146	chr3	154780972	G/A	0.61111	0.017051	0.034842	0.27466
rs1346576161	chr3	154780975	AT/	0.67033	0.074678	0.086857	0.32291
rs1161879805	chr3	154780978	T/G	0.65277	0.013574	0.024233	0.26834
rs1288058567	chr3	154780979	A/G	0.59831	0.006724	0.020115	0.25313
rs1411951858	chr3	154780983	T/C	0.68304	0.030103	0.0483	0.28278
rs1385630709	chr3	154780984	A/	0.69656	0.11281	0.091118	0.31069
rs1437140234	chr3	154780985	T/	0.6679	0.054606	0.052386	0.25164
rs1190659893	chr3	154780986	T/A	0.7345	0.35987	0.28351	0.36727
rs200059141	chr3	154780987	TA/	0.68564	0.054116	0.060461	0.33756
rs796977366	chr3	154780988	A/	0.65419	0.035457	0.045447	0.28274
rs1250126643	chr3	154780988	A/C	0.69033	0.028771	0.046646	0.2873
rs1464280916	chr3	154780992	A/G	0.62695	0.006901	0.018722	0.25374
rs1265933807	chr3	154780993	T/A	0.73367	0.3351	0.25421	0.36256
rs994262104	chr3	154780997	ATA/	0.65036	0.004198	0.005835	0.17702
rs1449045450	chr3	154781018	T/A	0.51582	0.26217	0.21441	0.35844
rs563379895	chr3	154781028	T/A	0.5158	0.40269	0.29632	0.3777
rs1464921798	chr3	154781032	A/T	0.50251	0.22099	0.19424	0.3349
rs1405253669	chr3	154781046	A/T	0.50021	0.30093	0.23161	0.35058
rs1452800378	chr3	154781048	A/T	0.51492	0.34955	0.27199	0.36538
rs1222814906	chr3	154781067	T/A	0.50548	0.19648	0.17453	0.33883
rs1231813567	chr3	154781111	A/T	0.51445	0.27263	0.20714	0.34755
rs1250975537	chr3	154781119	T/A	0.50485	0.26969	0.21337	0.35312
rs1173967804	chr3	154781128	A/T	0.51647	0.3355	0.25923	0.37218
rs1412361079	chr3	154781129	A/T	0.50373	0.25871	0.19345	0.35464
rs1298329632	chr3	154781152	A/T	0.50031	0.33517	0.25673	0.37021
rs1301540671	chr3	154781163	T/A	0.51318	0.14044	0.12643	0.32143
rs1398927609	chr3	154781175	T/A	0.51571	0.31611	0.23088	0.36474
rs1172726589	chr3	154781176	A/T	0.50452	0.13214	0.12095	0.31276
rs1197056126	chr3	154781222	T/	0.50132	0.050695	0.052897	0.27063
rs1342256253	chr3	154781223	T/A	0.50742	0.29087	0.24711	0.3655
rs796355367	chr3	154781229	T/	0.50979	0.10624	0.082125	0.2925
rs1188885654	chr3	154781253	T/A	0.50105	0.11199	0.11561	0.32112
rs1343227249	chr3	154781261	T/	0.51378	0.1536	0.11871	0.32707
rs376836326	chr3	154781264	T/A	0.51111	0.14251	0.12164	0.31454
rs369413530	chr3	154781271	T/A	0.51156	0.11815	0.10769	0.31327
rs1358210554	chr3	154781272	T/A	0.51281	0.30843	0.23764	0.36259
rs1170519738	chr3	154781274	A/T	0.5089	0.28258	0.2297	0.35909
rs372395032	chr3	154781275	T/A	0.515	0.21751	0.17617	0.34838
rs375633353	chr3	154781277	T/A	0.50806	0.31084	0.2569	0.35627
rs1251092766	chr3	154781285	T/	0.50069	0.18609	0.14213	0.32221
rs1290391879	chr3	154781287	T/A	0.50526	0.28473	0.20727	0.34832
rs1227502197	chr3	154781288	A/	0.50314	0.209	0.16284	0.32323
rs1169565314	chr3	154781289	A/T	0.51668	0.25366	0.20944	0.3576
rs1295892729	chr3	154781291	T/A	0.5043	0.31883	0.24531	0.37466
rs1349371495	chr3	154781291	T/	0.50518	0.13509	0.13724	0.3479
rs1346480760	chr3	154781293	T/A	0.51057	0.24595	0.20009	0.35774
rs1439224143	chr3	154781294	A/T	0.50243	0.077	0.085132	0.30329
rs1350075805	chr3	154781295	T/A	0.50336	0.042398	0.048541	0.27032
rs1416072501	chr3	154781298	A/T	0.50164	0.28419	0.22578	0.36406
rs1215288166	chr3	154781299	T/	0.50361	0.20669	0.18367	0.36081
rs1473184189	chr3	154781300	T/A	0.51429	0.2083	0.18599	0.34598
rs1407381209	chr3	154781301	T/A	0.50159	0.27164	0.19214	0.33837
rs1209302814	chr3	154781310	A/T	0.50727	0.23122	0.201	0.35197
rs1304279503	chr3	154781312	A/T	0.50968	0.19179	0.18294	0.35937
rs1290780840	chr3	154781312	A/	0.50785	0.29943	0.23342	0.37941
rs1220445866	chr3	154781314	T/A	0.51515	0.34292	0.25804	0.36528
rs929909769	chr3	154781318	A/T	0.5145	0.32373	0.23999	0.37171
rs1345083957	chr3	154781320	T/	0.51469	0.31131	0.24263	0.36568
rs1157098046	chr3	154781320	T/A	0.51274	0.35875	0.27657	0.37596
rs1193274313	chr3	154781324	T/	0.502	0.15409	0.16124	0.34028
rs1223490689	chr3	154781333	A/	0.50533	0.29075	0.23732	0.3733
rs1277249699	chr3	154781353	A/T	0.50927	0.31471	0.26363	0.3781
rs28625536	chr3	154781356	A/T	0.51238	0.38688	0.29208	0.37896
rs1392247717	chr3	154781381	A/C	0.65472	0.017776	0.049643	0.30481
rs1345156009	chr3	154781382	ATATATTATATTTGATTATATAATATATAATAT/	0.5018	0.000822	0.003804	0.24901
rs1032507022	chr3	154781383	TATAT/	0.67046	0.089994	0.079641	0.3595
rs956683246	chr3	154781385	TAT/	0.65601	0.16702	0.2013	0.37853
rs1259323961	chr3	154781385	T/C	0.64471	0.016697	0.044626	0.3107
rs1322673101	chr3	154781395	G/T	0.68746	0.047246	0.06773	0.322
rs1483510807	chr3	154781398	TATATAA/	0.6643	0.091393	0.13418	0.37152
rs1256256096	chr3	154781399	A/G	0.67497	0.033257	0.059663	0.31658
rs1256256096	chr3	154781399	A/T	0.73445	0.33714	0.2536	0.37034
rs1343944967	chr3	154781402	T/G	0.69559	0.054236	0.076014	0.32271
rs9758635	chr3	154781404	A/T	0.74466	0.3441	0.26069	0.36643
rs9757498	chr3	154781405	T/A	0.72755	0.24035	0.19299	0.36475
rs1245528650	chr3	154781406	ATATA/	0.64696	0.0273	0.028735	0.29152
rs111442074	chr3	154781409	T/G	0.70727	0.040613	0.059144	0.31332
rs28683517	chr3	154781411	A/T	0.73862	0.37318	0.27922	0.36971
rs1010415261	chr3	154781411	ATATATTATATTTGATT/	0.50635	0.024356	0.044318	0.32993
rs1358723752	chr3	154781412	TATAT/	0.64979	0.14705	0.1199	0.36409
rs1380489327	chr3	154781412	T/C	0.64256	0.02479	0.052205	0.31228
rs917593955	chr3	154781422	T/G	0.64048	0.026385	0.056006	0.30105
rs970345949	chr3	154781426	T/C	0.67835	0.067443	0.093259	0.31964
rs1372419727	chr3	154781427	T/C	0.67601	0.031734	0.050957	0.30792
rs988353677	chr3	154781430	A/G	0.52375	0.014352	0.040069	0.30215
rs1371153352	chr3	154781431	T/C	0.52176	0.014554	0.039505	0.30003
rs1166628016	chr3	154781432	A/G	0.52381	0.014215	0.034443	0.30228
rs1424369606	chr3	154781433	T/A	0.59495	0.39161	0.2895	0.37107
rs1424369606	chr3	154781433	T/G	0.54825	0.032395	0.060004	0.3085
rs1185238856	chr3	154781448	T/G	0.5993	0.066968	0.083843	0.33293
rs1483759188	chr3	154781449	A/G	0.6024	0.11032	0.11646	0.34824
rs1020116712	chr3	154781450	A/G	0.67081	0.11518	0.11422	0.35166
rs1250017300	chr3	154781452	AT/	0.58507	0.21268	0.17109	0.37175
rs1247431178	chr3	154781453	TAT/	0.52024	0.1645	0.16325	0.37685
rs926499589	chr3	154781454	A/G	0.52476	0.031984	0.063267	0.32627
rs1293224810	chr3	154781455	T/	0.55918	0.30591	0.23915	0.3695
rs1459640700	chr3	154781456	T/A	0.61797	0.3186	0.23586	0.36393
rs1459640700	chr3	154781456	T/C	0.57118	0.074782	0.084549	0.33632
rs1231924211	chr3	154781456	TA/	0.51794	0.21186	0.19858	0.37442
rs9758645	chr3	154781457	A/G	0.56407	0.056998	0.078381	0.32797
rs9758645	chr3	154781457	A/T	0.59956	0.27788	0.22981	0.36764
rs1272903462	chr3	154781458	T/C	0.50844	0.038117	0.063846	0.32852
rs867326676	chr3	154781461	A/T	0.59005	0.30602	0.2475	0.36951
rs868119830	chr3	154781462	T/A	0.59757	0.39176	0.28794	0.37242
rs1441836889	chr3	154781463	T/C	0.55532	0.090033	0.10018	0.33671
rs965526115	chr3	154781468	T/G	0.5791	0.060657	0.076365	0.33858
rs975504542	chr3	154781470	T/C	0.62414	0.026741	0.05609	0.32432
rs1378794735	chr3	154781472	T/C	0.59055	0.06952	0.096301	0.33334
rs1378794735	chr3	154781472	T/G	0.59002	0.057887	0.087603	0.32976
rs1205003438	chr3	154781487	T/A	0.6435	0.27158	0.22625	0.36561
rs1342529476	chr3	154781488	T/C	0.54815	0.034332	0.055258	0.33417
rs1257795686	chr3	154781492	T/G	0.61502	0.05661	0.091375	0.33284
rs931321604	chr3	154781503	T/A	0.72296	0.35441	0.28497	0.3677
rs984678164	chr3	154781504	A/G	0.52452	0.04953	0.082432	0.33332
rs909161122	chr3	154781508	A/C	0.53885	0.15822	0.14324	0.34665
rs1321303151	chr3	154781515	T/C	0.51004	0.3043	0.30499	0.37399
rs183443684	chr3	154781877	A/G	0.52824	0.36654	0.35335	0.37609
rs1433039996	chr3	154781946	C/T	0.58559	0.26102	0.25782	0.37159
rs1413211436	chr3	154781971	G/A	0.5275	0.14515	0.18659	0.37145
rs139862839	chr3	154782041	G/A	0.5452	0.339	0.30185	0.37931
rs957854461	chr3	154782123	G/T	0.53035	0.1884	0.25329	0.36281
rs1394815480	chr3	154782126	A/G	0.68445	0.34402	0.32596	0.39806
rs991753654	chr3	154783929	C/G	0.55583	0.46287	0.43008	0.39172
rs1400899522	chr3	154783948	C/G	0.63866	0.3652	0.3557	0.40042
rs549905263	chr3	154783980	A/G	0.50841	0.44389	0.4286	0.38805
rs1467400605	chr3	154783981	C/G	0.57568	0.36027	0.33228	0.38792
rs1356274879	chr3	154784017	A/T	0.60985	0.39862	0.35839	0.39894
rs991394809	chr3	154784397	A/T	0.5071	0.43255	0.40839	0.40048
rs1344346690	chr3	154785008	C/A	0.57527	0.16005	0.25554	0.38444
rs1156882831	chr3	154785010	C/A	0.5788	0.37631	0.43016	0.40702
rs1214351603	chr3	154785039	G/T	0.50617	0.072673	0.15009	0.35929
rs189929389	chr3	154785054	T/C	0.50549	0.048023	0.11831	0.35503
rs58263901	chr3	154785056	A/T	0.58604	0.40058	0.3253	0.3846
rs1450205023	chr3	154785065	A/T	0.59008	0.3881	0.38321	0.40125
rs1368314009	chr3	154785079	A/T	0.50756	0.44323	0.37857	0.40507
rs369851808	chr3	154785083	A/G	0.52724	0.23374	0.30414	0.38254
rs369851808	chr3	154785083	A/T	0.70166	0.23248	0.25581	0.4034
rs1185149400	chr3	154785089	C/T	0.54024	0.098792	0.19424	0.36272
rs1331433039	chr3	154785093	T/C	0.52339	0.12195	0.14903	0.36121
rs1240173757	chr3	154785115	T/G	0.54712	0.17488	0.18648	0.34866
rs1417508262	chr3	154785116	G/T	0.62405	0.36859	0.28855	0.37041
rs9828531	chr3	154785117	G/T	0.55972	0.25482	0.25641	0.36456
rs1194936114	chr3	154785167	T/C	0.51992	0.25412	0.21741	0.40182
rs768001380	chr3	154785185	C/T	0.56182	0.16903	0.14322	0.37376
rs1189641817	chr3	154785201	A/G	0.55628	0.1389	0.1505	0.36694
rs545871427	chr3	154785246	C/T	0.54914	0.21993	0.22502	0.37485
rs867071308	chr3	154785291	G/A	0.61973	0.33397	0.29592	0.37988
rs1047819511	chr3	154785834	G/T	0.52903	0.32715	0.31453	0.37717
rs78480694	chr3	154786223	G/A	0.51805	0.304	0.4301	0.40803
rs925240306	chr3	154787335	C/G	0.51162	0.4422	0.45535	0.42628
rs1345100293	chr3	154790318	A/T	0.52439	0.34862	0.2937	0.38039
rs1175743515	chr3	154790442	A/T	0.55599	0.46623	0.48654	0.41119
rs933726295	chr3	154790518	C/T	0.62278	0.50131	0.50753	0.40999
rs7627426	chr3	154790645	C/T	0.54694	0.39415	0.46838	0.38881
rs1171962181	chr3	154790798	C/G	0.59368	0.4726	0.4383	0.41908
rs911061828	chr3	154791081	T/A	0.54863	0.35844	0.35881	0.41176
rs553515912	chr3	154791260	C/T	0.50451	0.33427	0.40306	0.37478
rs1262354655	chr3	154791325	A/G	0.53313	0.31447	0.44394	0.37455
rs1163463869	chr3	154791348	C/A	0.5088	0.18379	0.31965	0.36233
rs951140526	chr3	154791487	A/G	0.53821	0.36316	0.40918	0.3814
rs991313409	chr3	154791531	T/A	0.73228	0.34393	0.30046	0.37858
rs1178872026	chr3	154791538	C/T	0.59085	0.1625	0.24811	0.3532
rs1456998760	chr3	154791539	T/C	0.69529	0.23939	0.2955	0.3597
rs928338253	chr3	154791544	T/A	0.72013	0.36244	0.30349	0.38053
rs938902711	chr3	154791545	A/C	0.65861	0.29068	0.33927	0.35816
rs1197100108	chr3	154791546	A/G	0.51522	0.36103	0.32804	0.377
rs1324075058	chr3	154791547	G/A	0.50041	0.074872	0.17301	0.34729
rs1195232076	chr3	154791580	T/A	0.5595	0.33836	0.32268	0.37734
rs763867921	chr3	154791634	G/A	0.57959	0.1576	0.25532	0.35566
rs113798373	chr3	154791673	G/A	0.50698	0.086744	0.16145	0.33782
rs549940458	chr3	154791700	G/C	0.52329	0.14025	0.19695	0.36233
rs1378166838	chr3	154791764	C/A	0.57298	0.10588	0.18927	0.33223
rs1175128481	chr3	154791765	A/C	0.55514	0.10296	0.22929	0.34538
rs1308188778	chr3	154791771	T/C	0.58327	0.16972	0.25127	0.32689
rs998791384	chr3	154791772	A/G	0.5752	0.19659	0.20992	0.33846
rs62279985	chr3	154791835	C/T	0.52138	0.35097	0.39614	0.35826
rs530298437	chr3	154791891	C/G	0.60173	0.33415	0.28964	0.38125
rs538518195	chr3	154792053	A/T	0.57711	0.35634	0.31996	0.39209
rs1176022603	chr3	154792861	C/A	0.53453	0.24381	0.28199	0.35224
rs1181536370	chr3	154792870	T/	0.5434	0.22057	0.23808	0.33911
rs1265569883	chr3	154793019	C/A	0.56538	0.10517	0.23881	0.33789
rs933850265	chr3	154793110	G/A	0.51156	0.23069	0.3326	0.35752
rs1238784444	chr3	154793263	A/G	0.50793	0.16167	0.25091	0.34937
rs531465461	chr3	154793375	T/C	0.55672	0.1948	0.26718	0.34343
rs1385793557	chr3	154793428	G/C	0.57078	0.27907	0.29512	0.34183
rs1266286837	chr3	154793453	C/G	0.52501	0.36754	0.31256	0.36208
rs952107338	chr3	154793457	C/G	0.56003	0.27984	0.2886	0.36618
rs907857036	chr3	154793499	C/A	0.63673	0.40261	0.4146	0.36412
rs1349149779	chr3	154793500	C/T	0.61128	0.32194	0.34771	0.37177
rs1224479495	chr3	154793502	G/A	0.54841	0.19758	0.29317	0.35459
rs1345315345	chr3	154793503	G/A	0.59348	0.34242	0.43669	0.38385
rs925796986	chr3	154793578	G/A	0.52957	0.10066	0.18128	0.3271
rs1275930474	chr3	154793604	C/T	0.56598	0.33778	0.25622	0.37604
rs1241896803	chr3	154793652	C/T	0.50245	0.41879	0.41022	0.39231
rs1054956680	chr3	154795470	C/A	0.51732	0.21022	0.19602	0.36921
rs1054956680	chr3	154795470	C/T	0.50345	0.20242	0.21505	0.37599
rs1424632589	chr3	154799406	T/A	0.58684	0.38238	0.33089	0.38328
rs1252282536	chr3	154801719	A/G	0.52052	0.47605	0.40823	0.38509
rs1182171125	chr3	154801914	G/C	0.53638	0.42639	0.43084	0.44003
rs1350592270	chr3	154803324	T/A	0.5034	0.33085	0.26026	0.36792
rs1413818770	chr3	154803332	A/T	0.64778	0.25089	0.23353	0.36911
rs947249832	chr3	154803381	C/A	0.50509	0.070131	0.07489	0.35784
rs112990159	chr3	154804581	G/T	0.57084	0.22911	0.28631	0.36275
rs1049641271	chr3	154804608	A/T	0.54474	0.27988	0.25653	0.36303
rs888380663	chr3	154804612	G/A	0.62542	0.35146	0.31423	0.35801
rs891728432	chr3	154804672	C/T	0.51198	0.32115	0.32998	0.36978
rs570036189	chr3	154804769	T/C	0.54806	0.34596	0.28496	0.36363
rs570036189	chr3	154804769	T/G	0.55565	0.34234	0.29026	0.36991
rs1005909274	chr3	154804770	T/A	0.52126	0.23982	0.21481	0.36316
rs1397865976	chr3	154804784	G/T	0.53389	0.079285	0.13645	0.32773
rs796259113	chr3	154804794	GT/TG	0.70021	0.37811	0.28349	0.37048
rs4405870	chr3	154805038	G/C	0.57491	0.39521	0.30447	0.37513
rs1481571194	chr3	154805484	C/T	0.51335	0.51944	0.45496	0.37892
rs61762340	chr3	154805508	T/C	0.52093	0.47225	0.45204	0.40194
rs143717728	chr3	154806192	G/C	0.51766	0.31102	0.27499	0.3782
rs897954240	chr3	154806202	G/A	0.60731	0.26125	0.2546	0.38781
rs967205569	chr3	154806262	C/T	0.5444	0.1566	0.22018	0.38637
rs1374048709	chr3	154806440	A/	0.51635	0.22515	0.25622	0.37645
rs758613000	chr3	154806441	C/T	0.5534	0.20306	0.19627	0.38759
rs1342847292	chr3	154806458	C/T	0.51994	0.38293	0.38111	0.37712
rs368808802	chr3	154806472	C/A	0.64324	0.30044	0.32039	0.38341
rs1279041478	chr3	154806477	A/G	0.53159	0.068733	0.10765	0.35501
rs574727901	chr3	154806484	A/G	0.51275	0.12799	0.15062	0.34794
rs894633079	chr3	154806485	A/G	0.52602	0.11172	0.12021	0.3379
rs201033162	chr3	154806489	G/A	0.60948	0.12027	0.15038	0.35923
rs1331452189	chr3	154808183	G/A	0.54437	0.42952	0.38826	0.3701
rs1438293651	chr3	154808207	T/A	0.63167	0.34189	0.32649	0.38467
rs1272336711	chr3	154808227	A/G	0.55014	0.16524	0.17408	0.36031
rs984082905	chr3	154808233	T/G	0.5959	0.2568	0.24345	0.36778
rs1293865587	chr3	154808247	G/A	0.59694	0.24495	0.2654	0.36464
rs961590374	chr3	154808257	A/G	0.55196	0.1905	0.24066	0.36348
rs1442448875	chr3	154808283	A/G	0.60526	0.28318	0.28425	0.36398
rs911315550	chr3	154808291	A/T	0.75282	0.38859	0.33707	0.37906
rs529207431	chr3	154808297	A/T	0.57775	0.29014	0.27921	0.39459
rs1301630089	chr3	154810266	C/T	0.53405	0.41801	0.45889	0.39191
rs1208428291	chr3	154810282	C/T	0.51367	0.44629	0.49491	0.38011
rs965120761	chr3	154810338	C/A	0.55133	0.46214	0.46389	0.39896
rs918137983	chr3	154810345	A/G	0.5226	0.39749	0.38601	0.37061
rs1308563568	chr3	154810391	C/T	0.52292	0.44217	0.51103	0.39139
rs1393089487	chr3	154810441	C/G	0.6181	0.44176	0.37295	0.41756
rs1311370353	chr3	154811376	T/C	0.51705	0.33238	0.29573	0.38514
rs1020498149	chr3	154811666	A/G	0.56515	0.25328	0.23484	0.35132
rs1184443477	chr3	154811674	A/G	0.56495	0.17066	0.17881	0.34457
rs1225445306	chr3	154813357	C/T	0.51881	0.42736	0.37973	0.3874
rs944186598	chr3	154816060	G/T	0.51331	0.47329	0.40962	0.38587
rs940053222	chr3	154816084	G/A	0.57956	0.42703	0.3548	0.37147
rs1315853848	chr3	154816205	C/T	0.5615	0.20134	0.17498	0.36002
rs1296626365	chr3	154816336	T/G	0.52846	0.41807	0.33966	0.37931
rs1358261870	chr3	154818507	T/A	0.50199	0.30477	0.34082	0.38864
rs1173319440	chr3	154818513	C/G	0.5806	0.4779	0.46735	0.42096
rs1183777795	chr3	154818565	C/A	0.52198	0.10212	0.16132	0.39821
rs1275195394	chr3	154818583	G/A	0.50103	0.11537	0.12867	0.36658
rs1339762235	chr3	154818591	T/G	0.53126	0.23214	0.29921	0.38373
rs779562894	chr3	154818626	G/A	0.55243	0.31147	0.34547	0.39718
rs1226730753	chr3	154824859	G/A	0.51728	0.49399	0.457	0.40787
rs1011778108	chr3	154824971	C/T	0.50799	0.14202	0.16263	0.36756
rs181731950	chr3	154825173	G/A	0.52239	0.43585	0.38741	0.39074
rs559700940	chr3	154826222	T/A	0.58813	0.38034	0.30805	0.38084
rs1050644564	chr3	154826239	G/A	0.50215	0.25185	0.22053	0.3785
rs1483605316	chr3	154833304	G/A	0.50205	0.41964	0.32971	0.38359
rs550809924	chr3	154833371	T/A	0.50541	0.25206	0.22512	0.38347
rs1322049680	chr3	154833507	G/A	0.58293	0.32703	0.34584	0.38104
rs750383195	chr3	154833512	G/A	0.62343	0.3983	0.35234	0.39156
rs2011753	chr3	154835377	T/C	0.50993	0.30276	0.29342	0.37766
rs1387321303	chr3	154836006	A/G	0.51178	0.51818	0.54609	0.44178
rs959336359	chr3	154837200	T/C	0.55369	0.46639	0.47849	0.40808
rs758118811	chr3	154843375	G/A	0.5298	0.1964	0.14042	0.37546
rs199693012	chr3	154844197	C/G	0.5574	0.4824	0.50348	0.43841
rs1317864755	chr3	154844341	T/A	0.55661	0.5218	0.50709	0.43814
rs1426123012	chr3	154846523	C/T	0.52879	0.44595	0.47766	0.41437
rs976804930	chr3	154847741	C/G	0.50446	0.45199	0.4649	0.40425
rs577089220	chr3	154850331	T/A	0.53333	0.53681	0.54279	0.4348
rs1476881093	chr3	154850857	T/A	0.50903	0.33812	0.28325	0.3764
rs1369347176	chr3	154850875	A/T	0.58758	0.48066	0.41646	0.38687
rs961677903	chr3	154851430	C/T	0.52443	0.24539	0.22235	0.35093
rs9854218	chr3	154851476	T/A	0.55663	0.3461	0.28025	0.37501
rs1193125638	chr3	154851492	T/A	0.52458	0.3479	0.26591	0.37616
rs1257640097	chr3	154851493	G/A	0.50533	0.38696	0.29308	0.36798
rs1000359386	chr3	154851494	T/A	0.51077	0.22174	0.21749	0.37212
rs1311358914	chr3	154851497	G/A	0.56125	0.28937	0.26824	0.3603
rs1053167436	chr3	154851501	A/T	0.52559	0.22685	0.2183	0.368
rs1318234524	chr3	154851503	A/T	0.5511	0.33163	0.26643	0.37459
rs1305071661	chr3	154851521	C/T	0.55053	0.059716	0.08913	0.33557
rs1449457143	chr3	154851523	T/A	0.59172	0.35771	0.26809	0.37372
rs553334329	chr3	154851535	A/G	0.51322	0.24199	0.23209	0.35329
rs1182352877	chr3	154851538	T/C	0.50075	0.085261	0.12019	0.34101
rs143068557	chr3	154851543	A/G	0.54815	0.28699	0.25454	0.35646
rs1318347057	chr3	154851545	G/A	0.56378	0.17793	0.19548	0.34487
rs1256979373	chr3	154851547	G/A	0.5807	0.23682	0.22365	0.35091
rs1322969918	chr3	154851548	T/C	0.56764	0.17084	0.18461	0.35497
rs997136206	chr3	154851549	A/G	0.56718	0.37828	0.29733	0.362
rs1028233871	chr3	154851560	G/T	0.56027	0.33939	0.28425	0.35719
rs188248337	chr3	154851563	T/C	0.5303	0.18785	0.18058	0.35769
rs370590366	chr3	154851564	A/G	0.63024	0.31171	0.27634	0.36067
rs1389881609	chr3	154851620	G/C	0.57497	0.41141	0.40774	0.40386
rs749775715	chr3	154851979	A/G	0.57629	0.44185	0.42637	0.37584
rs1211650447	chr3	154852057	G/A	0.52159	0.39326	0.38292	0.37104
rs1423359798	chr3	154852132	T/C	0.56388	0.47621	0.3944	0.36925
rs1005432430	chr3	154852140	C/T	0.51501	0.47802	0.41265	0.37222
rs1166642459	chr3	154853123	C/T	0.51874	0.42152	0.34639	0.37633
rs1336311816	chr3	154853911	C/G	0.54057	0.27681	0.25838	0.36623
rs1031135231	chr3	154855215	G/T	0.53799	0.36566	0.33629	0.39708
rs942708285	chr3	154855250	C/T	0.53612	0.44681	0.40781	0.38646
rs268615	chr8	71537723	T/C	0.52499	0.37107	0.37438	0.38284
rs1271248467	chr8	71539830	T/A	0.61511	0.38392	0.3146	0.37772
rs976843502	chr8	71540060	T/A	0.53208	0.23022	0.21672	0.34096
rs1339754983	chr8	71540662	G/A	0.52593	0.41672	0.35719	0.37836
rs773493221	chr8	71541104	G/A	0.5311	0.42163	0.36915	0.36698
rs1389131561	chr8	71541625	A/G	0.50243	0.30445	0.33568	0.38344
rs894230018	chr8	71541763	G/A	0.5347	0.24425	0.26818	0.3441
rs1342501430	chr8	71541767	A/G	0.51902	0.28161	0.29132	0.3485
rs1322240023	chr8	71542694	C/G	0.57391	0.33456	0.27208	0.36463
rs906370575	chr8	71542742	A/G	0.50047	0.37713	0.35686	0.37177
rs895270886	chr8	71542776	T/A	0.55493	0.33126	0.30118	0.35884
rs1473392475	chr8	71545246	A/T	0.6301	0.41909	0.35491	0.38331
rs970360008	chr8	71545248	T/A	0.58867	0.40277	0.33838	0.38654
rs1332598767	chr8	71545358	G/T	0.50055	0.38614	0.28235	0.372
rs1480354822	chr8	71547577	G/A	0.53048	0.22984	0.20476	0.3801
rs1402022339	chr8	71547625	T/A	0.59477	0.40905	0.34498	0.3746
rs1477762371	chr8	71548108	G/C	0.58837	0.46986	0.41983	0.41137
rs1377982641	chr8	71548312	G/C	0.51721	0.48084	0.41524	0.39744
rs1247300345	chr8	71548505	C/G	0.57142	0.4632	0.36516	0.37788
rs1181427857	chr8	71548520	A/T	0.53295	0.41984	0.33279	0.38053
rs1395930666	chr8	71548521	A/T	0.56815	0.42159	0.32923	0.37672
rs1171880466	chr8	71548528	A/T	0.53798	0.4511	0.39883	0.39539
rs943386042	chr8	71548863	T/A	0.57338	0.3844	0.32207	0.38656
rs906451689	chr8	71549150	C/G	0.50422	0.36775	0.31859	0.38897
rs1193803189	chr8	71549185	A/T	0.51204	0.39047	0.41339	0.41879
rs1053029851	chr8	71549186	A/T	0.62785	0.46603	0.43901	0.42587
rs891772804	chr8	71549200	A/C	0.539	0.49224	0.42155	0.38934
rs1399870631	chr8	71551078	A/T	0.56862	0.27425	0.22914	0.36628
rs1254618212	chr8	71551123	C/T	0.52657	0.13546	0.11164	0.33771
rs182855825	chr8	71551132	G/A	0.53277	0.14351	0.11587	0.34884
rs182855825	chr8	71551132	G/T	0.53602	0.082183	0.077356	0.35335
rs1472853912	chr8	71551135	C/T	0.5636	0.18169	0.16482	0.35552
rs1241116435	chr8	71551137	G/A	0.5266	0.19668	0.1452	0.35816
rs7813315	chr8	71551147	G/C	0.56184	0.26931	0.20513	0.36605
rs1219437634	chr8	71551496	A/G	0.57018	0.4064	0.2755	0.37416
rs1264978257	chr8	71551498	T/A	0.60244	0.35985	0.26643	0.37197
rs1465202573	chr8	71551579	G/T	0.55705	0.29594	0.25387	0.38023
rs943145478	chr8	71551597	G/A	0.50619	0.15389	0.16138	0.38089
rs1294343402	chr8	71551601	G/C	0.55848	0.30881	0.24615	0.37867
rs1381576454	chr8	71551606	A/T	0.52796	0.22101	0.16991	0.38036
rs192376082	chr8	71551902	T/A	0.69131	0.43301	0.35999	0.39162
rs373356014	chr8	71551919	C/T	0.50447	0.20089	0.1785	0.35047
rs533815547	chr8	71552031	C/T	0.50825	0.28882	0.23555	0.38093
rs1483490792	chr8	71552202	A/T	0.50386	0.23669	0.18467	0.37477
rs1336086999	chr8	71555460	T/C	0.56239	0.15085	0.14945	0.34896
rs1279397002	chr8	71555461	T/C	0.54323	0.15491	0.1543	0.34887
rs1238743463	chr8	71555543	C/T	0.60665	0.21593	0.19204	0.35372
rs963296191	chr8	71555545	C/T	0.55793	0.35755	0.24037	0.38544
rs929351047	chr8	71555582	C/T	0.5455	0.13333	0.15563	0.36215
rs1219464552	chr8	71555753	T/A	0.51299	0.41307	0.31077	0.38302
rs972484296	chr8	71555934	G/A	0.57536	0.39276	0.3216	0.38201
rs1057233868	chr8	71555952	G/C	0.54099	0.18986	0.19622	0.37587
rs948432516	chr8	71555991	G/A	0.51018	0.23137	0.23918	0.38114
rs1381551993	chr8	71556788	G/A	0.52223	0.15192	0.1675	0.36084
rs1296129835	chr8	71556800	G/A	0.59917	0.19882	0.23578	0.37701
rs1263401644	chr8	71556808	G/C	0.55603	0.33941	0.2689	0.3746
rs1217351330	chr8	71557004	C/T	0.56418	0.21111	0.19015	0.3637
rs755925450	chr8	71557087	G/A	0.5238	0.26202	0.28902	0.36372
rs1304035090	chr8	71557149	C/G	0.52576	0.27918	0.32528	0.37272
rs1310098035	chr8	71557245	T/A	0.50779	0.33709	0.30716	0.37947
rs961148547	chr8	71557265	C/A	0.5702	0.16064	0.23977	0.37043
rs56230602	chr8	71557287	A/T	0.65816	0.38134	0.31365	0.38467
rs753513155	chr8	71557287	A/	0.53067	0.32165	0.33266	0.38328
rs1339415271	chr8	71557292	T/A	0.63161	0.40844	0.34905	0.37868
rs1339415271	chr8	71557292	T/C	0.54973	0.069666	0.10751	0.33129
rs1215847098	chr8	71557296	T/C	0.52941	0.060097	0.10355	0.32129
rs956662253	chr8	71557298	T/C	0.53146	0.19923	0.20328	0.33665
rs920223858	chr8	71557302	C/T	0.62753	0.23334	0.21177	0.37939
rs566975362	chr8	71557314	T/C	0.52891	0.31707	0.30114	0.35874
rs1476416594	chr8	71557320	C/G	0.52828	0.28018	0.30938	0.37428
rs1476416594	chr8	71557320	C/T	0.59401	0.27423	0.25688	0.34959
rs968670794	chr8	71557322	T/C	0.51492	0.30285	0.27638	0.35161
rs557229222	chr8	71557349	G/C	0.51116	0.35287	0.31267	0.38571
rs1432257852	chr8	71557396	G/A	0.53298	0.29688	0.2979	0.37845
rs778415650	chr8	71557550	C/T	0.52061	0.41099	0.36431	0.37071
rs543588643	chr8	71557740	T/A	0.5758	0.39902	0.32179	0.37522
rs373910208	chr8	71558234	A/G	0.51728	0.32196	0.22457	0.36248
rs1015669063	chr8	71558824	T/A	0.56984	0.36368	0.28981	0.39631
rs1046110878	chr8	71559352	C/A	0.52627	0.39132	0.35672	0.38427
rs1033963367	chr8	71559359	C/T	0.57575	0.42696	0.4161	0.38524
rs1020641829	chr8	71559468	A/C	0.61212	0.35693	0.33023	0.38321
rs1005860126	chr8	71559491	A/T	0.69762	0.38973	0.3071	0.38144
rs187742385	chr8	71559492	T/A	0.77251	0.38632	0.31727	0.37884
rs199728297	chr8	71559492	T/	0.65782	0.18894	0.19811	0.35448
rs1294189235	chr8	71559496	T/A	0.69393	0.33071	0.28193	0.37925
rs1294189235	chr8	71559496	T/G	0.61953	0.034677	0.072622	0.32314
rs1450159150	chr8	71559506	G/T	0.62225	0.22586	0.25607	0.36754
rs1484269837	chr8	71559511	A/G	0.59961	0.3423	0.36901	0.38612
rs1280831283	chr8	71559518	C/T	0.6171	0.18008	0.18546	0.37767
rs1476447443	chr8	71559519	G/A	0.63457	0.22578	0.27618	0.37388
rs923107154	chr8	71559520	C/T	0.58555	0.062209	0.099688	0.3619
rs933235057	chr8	71559527	G/A	0.58516	0.18151	0.28454	0.37394
rs933235057	chr8	71559527	G/T	0.56305	0.04884	0.10522	0.36704
rs898569932	chr8	71559573	T/C	0.54111	0.15388	0.1881	0.36034
rs898569932	chr8	71559573	T/G	0.53394	0.17043	0.21802	0.35898
rs1210878464	chr8	71559612	T/C	0.59936	0.17228	0.20026	0.37742
rs1266465581	chr8	71559625	C/G	0.50149	0.11552	0.16472	0.36831
rs1232564771	chr8	71559636	C/T	0.54187	0.089848	0.12044	0.36471
rs1318108528	chr8	71559672	G/T	0.56221	0.33549	0.30049	0.39134
rs796543169	chr8	71559700	G/A	0.51907	0.25965	0.26466	0.36785
rs1220535878	chr8	71559733	C/A	0.52703	0.20023	0.14557	0.37449
rs571162566	chr8	71559734	T/C	0.55003	0.16868	0.2099	0.37271
rs533828791	chr8	71559768	A/G	0.5645	0.26347	0.28309	0.38588
rs1246102931	chr8	71559796	G/C	0.51949	0.43186	0.31689	0.40232
rs937721398	chr8	71559816	C/T	0.52887	0.45487	0.44986	0.39898
rs1471816687	chr8	71560741	A/C	0.50493	0.38821	0.36506	0.36963
rs1323837278	chr8	71561897	A/G	0.50197	0.51008	0.43507	0.38611
rs1045606864	chr8	71562238	G/A	0.53639	0.5003	0.40628	0.3864
rs962179789	chr8	71562452	C/T	0.50101	0.58505	0.42362	0.37389
rs1204188293	chr8	71562984	A/G	0.57909	0.15465	0.15095	0.35087
rs1042770645	chr8	71562986	A/G	0.57551	0.15204	0.15208	0.35369
rs934417358	chr8	71562988	A/G	0.50244	0.16082	0.14684	0.35074
rs1395772005	chr8	71564702	C/G	0.53025	0.38755	0.39025	0.40496
rs953377505	chr8	71565277	G/C	0.54394	0.52128	0.41924	0.40133
rs1032244145	chr8	71565619	C/T	0.51886	0.31813	0.33459	0.38399
rs199955282	chr8	71565620	G/A	0.52949	0.33663	0.29365	0.38883
rs1193522269	chr8	71567465	T/C	0.5379	0.09882	0.11836	0.34201
rs572031073	chr8	71567615	C/T	0.55974	0.20279	0.19451	0.3606
rs938142175	chr8	71567616	G/A	0.57266	0.167	0.16611	0.35954
rs35410846	chr8	71567636	T/	0.58399	0.22214	0.19947	0.36224
rs962598616	chr8	71567655	T/A	0.57016	0.30542	0.20653	0.37751
rs1280673202	chr8	71567673	T/A	0.50263	0.12181	0.14135	0.36524
rs1010430418	chr8	71567754	G/A	0.55018	0.25204	0.22597	0.36791
rs770855216	chr8	71568242	C/G	0.5384	0.38044	0.30499	0.37716
rs910370410	chr8	71573174	G/A	0.52495	0.27681	0.26469	0.38799
rs184058814	chr8	71576216	T/C	0.51258	0.45135	0.48025	0.39045
rs982526664	chr8	71576224	T/G	0.54023	0.42495	0.49451	0.39377
rs1228786420	chr8	71576816	G/C	0.50582	0.38239	0.36466	0.39917
rs1014211618	chr8	71577537	G/A	0.51339	0.4805	0.47453	0.40899
rs1364997517	chr8	71578510	A/T	0.53198	0.4524	0.39955	0.4005
rs268644	chr8	71582755	T/A	0.6556	0.45497	0.42035	0.41301
rs115209990	chr8	71582756	A/T	0.67496	0.48466	0.44461	0.40268
rs1183433700	chr8	71583419	G/C	0.51262	0.30738	0.25303	0.38106
rs1247671951	chr8	71585810	A/G	0.50544	0.19387	0.19139	0.38842
rs1426080117	chr8	71589031	G/A	0.56111	0.45902	0.40714	0.38163
rs1398236231	chr8	71589284	C/T	0.53156	0.48847	0.47966	0.38462
rs199548428	chr8	71589362	A/T	0.6837	0.37002	0.31902	0.38205
rs5892235	chr8	71589362	A/	0.5734	0.28097	0.23709	0.34756
rs539806865	chr8	71589370	A/T	0.55137	0.39985	0.3278	0.38037
rs896826370	chr8	71589372	A/T	0.62599	0.38561	0.32074	0.38548
rs1487072047	chr8	71589375	A/G	0.51535	0.088103	0.11766	0.33466
rs188400707	chr8	71589385	T/A	0.50571	0.31914	0.29675	0.38589
rs931000818	chr8	71589740	C/T	0.51022	0.51847	0.47099	0.39141
rs1255541414	chr8	71590100	C/G	0.51945	0.51163	0.44664	0.39942
rs1467219802	chr8	71590114	C/T	0.58169	0.40869	0.45458	0.39051
rs999385256	chr8	71590126	A/T	0.57219	0.43013	0.42188	0.41851
rs1052263545	chr8	71590127	T/A	0.54037	0.4575	0.43152	0.40553
rs927739864	chr8	71590270	A/T	0.50066	0.48296	0.50497	0.41983
rs1221228698	chr8	71590536	A/G	0.51395	0.10998	0.19923	0.35667
rs1264186721	chr8	71590555	A/G	0.69436	0.29061	0.32456	0.3724
rs1026126858	chr8	71590566	T/G	0.53615	0.24616	0.31424	0.37613
rs1262302497	chr8	71591140	A/T	0.54894	0.49427	0.4365	0.39458
rs1389938362	chr9	26983836	T/C	0.54738	0.15297	0.13184	0.34828
rs887817915	chr9	26983942	C/T	0.61785	0.29726	0.23574	0.36649
rs966961306	chr9	26984001	T/A	0.50166	0.16756	0.17002	0.37558
rs1420348242	chr9	26985660	T/A	0.51708	0.37895	0.42463	0.41422
rs1428748793	chr9	26985776	G/C	0.63178	0.47731	0.47926	0.40655
rs1260596299	chr9	26985776	G/	0.50308	0.16207	0.29008	0.38633
rs1234875926	chr9	26986141	G/C	0.56406	0.45117	0.42141	0.41185
rs1365548995	chr9	26986590	C/T	0.50081	0.20871	0.1919	0.34535
rs1029414592	chr9	26987044	T/A	0.53476	0.2672	0.22017	0.36928
rs375124890	chr9	26987223	T/C	0.50728	0.27182	0.16668	0.34835
rs375124890	chr9	26987223	T/G	0.50766	0.25682	0.17345	0.35038
rs373960669	chr9	26987895	A/T	0.59607	0.40885	0.36247	0.40652
rs377637787	chr9	26987961	G/T	0.51737	0.23392	0.24265	0.36392
rs112977512	chr9	26989111	G/A	0.52772	0.49548	0.57768	0.41615
rs1286500727	chr9	26989327	C/A	0.57592	0.41025	0.35452	0.36039
rs923028049	chr9	26989364	A/G	0.52813	0.21731	0.255	0.35036
rs966414481	chr9	26989376	A/G	0.58075	0.34005	0.38444	0.37724
rs560755637	chr9	26989494	A/T	0.50989	0.43674	0.50376	0.42908
rs1408108580	chr9	26989509	G/C	0.52868	0.48499	0.5014	0.42659
rs762930042	chr9	26991513	C/G	0.57186	0.43615	0.37784	0.39088
rs973712199	chr9	26991887	C/T	0.58328	0.31097	0.24726	0.37164
rs1238461257	chr9	26992519	T/C	0.50927	0.25727	0.21063	0.36316
rs1235980622	chr9	26992615	C/T	0.55645	0.25413	0.25954	0.37827
rs75331441	chr9	26992690	C/A	0.51347	0.33202	0.37444	0.38892
rs1192811209	chr9	26992713	G/C	0.53797	0.42649	0.39203	0.4007
rs1258775055	chr9	26993406	G/A	0.63883	0.29215	0.37803	0.38713
rs978982629	chr9	26993435	A/G	0.51952	0.36774	0.46321	0.40026
rs1161891806	chr9	26993453	C/A	0.51048	0.39943	0.5213	0.40652
rs760138937	chr9	26993539	T/A	0.56899	0.34244	0.40097	0.4113
rs979013664	chr9	26993614	C/T	0.59081	0.37971	0.48042	0.39201
rs1009229726	chr9	26994312	A/G	0.58794	0.19144	0.20453	0.37927
rs41272239	chr9	26995927	C/G	0.57097	0.35114	0.42214	0.41226
rs41272239	chr9	26995927	C/T	0.54037	0.40826	0.47573	0.415
rs1479906705	chr9	26997425	A/T	0.5492	0.27553	0.24909	0.36663
rs10217151	chr9	26997456	T/C	0.55928	0.20072	0.21043	0.37961
rs1021316382	chr9	26997494	G/T	0.55035	0.21289	0.19773	0.36168
rs999013419	chr9	26997511	T/A	0.50008	0.16485	0.17837	0.34554
rs1228165974	chr9	26998843	T/G	0.57161	0.37124	0.31876	0.37376
rs904771720	chr9	26999324	A/T	0.62876	0.48737	0.52044	0.43817
rs780615955	chr9	27000380	G/C	0.54307	0.49888	0.53502	0.42841
rs1000532138	chr9	27000516	G/T	0.56959	0.4265	0.39197	0.37662
rs1032530774	chr9	27000517	G/C	0.64249	0.30677	0.25527	0.37164
rs1171651894	chr9	27001306	T/A	0.74673	0.38103	0.31699	0.37393
rs1447830318	chr9	27001308	A/G	0.53821	0.32599	0.31387	0.35246
rs893868356	chr9	27001873	G/A	0.54383	0.47655	0.40912	0.36668
rs1021223178	chr9	27001923	A/C	0.50896	0.43223	0.35663	0.37304
rs1254676711	chr9	27003378	G/T	0.52821	0.067133	0.10953	0.34297
rs1348411887	chr9	27003485	T/A	0.53546	0.35383	0.2775	0.36607
rs964154844	chr9	27006133	C/T	0.52543	0.46638	0.3852	0.36653
rs1478859966	chr9	27006853	G/	0.51935	0.25343	0.23903	0.38019
rs1428300766	chr9	27006853	G/T	0.52229	0.29626	0.26667	0.37829
rs536328063	chr9	27006904	G/A	0.52098	0.216	0.24005	0.37226
rs1028657679	chr9	27008049	G/T	0.52903	0.34943	0.35846	0.37783
rs1007131480	chr9	27008686	T/C	0.58154	0.32774	0.28964	0.36565
rs200486364	chr9	27008817	A/	0.54235	0.35742	0.27961	0.36486
rs1017256194	chr9	27009864	G/A	0.50691	0.40623	0.35027	0.37299
rs1263631383	chr9	27009879	C/T	0.60935	0.4234	0.37258	0.37095
rs1387925513	chr9	27009974	T/C	0.55393	0.10392	0.13574	0.33794
rs7038459	chr9	27009982	T/A	0.50559	0.33961	0.26923	0.37003
rs1186396705	chr9	27009995	A/T	0.50373	0.39095	0.28699	0.37438
rs1037819610	chr9	27009996	T/A	0.50705	0.38906	0.28276	0.37365
rs1427142860	chr9	27010143	G/A	0.55744	0.10675	0.10411	0.36274
rs926850560	chr9	27010149	C/A	0.60169	0.18941	0.15886	0.37187
rs1018105256	chr9	27010153	T/A	0.62975	0.32352	0.25359	0.36992
rs1349911258	chr9	27010175	G/A	0.51246	0.13108	0.15548	0.35756
rs1450225165	chr9	27010473	C/T	0.54321	0.34906	0.31763	0.36843
rs1423606054	chr9	27010475	T/C	0.53854	0.3449	0.29201	0.37585
rs150046811	chr9	27011166	G/A	0.5176	0.29518	0.32834	0.38321
rs150046811	chr9	27011166	G/T	0.55824	0.38549	0.33634	0.37523
rs1486589148	chr9	27011174	C/G	0.58579	0.30555	0.26722	0.38297
rs1290323087	chr9	27011211	C/G	0.51209	0.3738	0.28556	0.38071
rs1250407754	chr9	27011502	C/G	0.51237	0.48426	0.47702	0.42182
rs1436980104	chr9	27011826	C/T	0.60175	0.395	0.33559	0.37294
rs893459304	chr9	27012637	C/G	0.56403	0.38426	0.35947	0.40283
rs893459304	chr9	27012637	C/T	0.51083	0.41807	0.39276	0.38023
rs1367546904	chr9	27012658	G/A	0.50977	0.32089	0.31774	0.35693
rs984108192	chr9	27012713	T/C	0.53113	0.098877	0.12903	0.33633
rs796158968	chr9	27012733	T/A	0.53478	0.2265	0.25543	0.36991
rs540915168	chr9	27012889	G/T	0.52167	0.063235	0.11751	0.34232
rs759923111	chr9	27012904	A/G	0.55424	0.35686	0.30483	0.37956
rs1001513264	chr9	27013381	C/G	0.50012	0.56762	0.43296	0.39602
rs1238761222	chr9	27013391	C/G	0.52524	0.46193	0.3879	0.41028
rs1329428091	chr9	27013933	G/T	0.62201	0.28888	0.22657	0.36979
rs984834199	chr9	27013952	G/T	0.56129	0.19822	0.21069	0.37251
rs1336871487	chr9	27013995	C/T	0.52546	0.40829	0.30815	0.34228
rs752079639	chr9	27014199	C/T	0.50993	0.51541	0.29131	0.35138
rs939942022	chr9	27014221	A/T	0.6497	0.49791	0.34399	0.36989
rs972489466	chr9	27014237	G/C	0.54379	0.47127	0.39348	0.40871
rs986935065	chr9	27014433	A/T	0.52295	0.53659	0.42404	0.40696
rs1038011029	chr9	27014607	T/A	0.60237	0.37641	0.29661	0.37199
rs12351290	chr9	27014618	A/T	0.72763	0.44243	0.32382	0.3728
rs1184919637	chr9	27014788	G/A	0.51857	0.38375	0.3397	0.37714
rs1184919637	chr9	27014788	G/T	0.52674	0.37837	0.32179	0.36473
rs897752122	chr9	27014806	T/C	0.5103	0.30599	0.22466	0.38056
rs10967662	chr9	27014807	G/C	0.51494	0.29643	0.24584	0.36731
rs919118104	chr9	27015219	T/A	0.50335	0.48857	0.3685	0.39441
rs562658868	chr9	27015315	G/A	0.55421	0.53626	0.44984	0.38914
rs909615127	chr9	27015354	G/A	0.59947	0.39022	0.34601	0.37844
rs1246766102	chr9	27015446	C/G	0.55807	0.26718	0.2409	0.38443
rs1445177109	chr9	27015461	C/T	0.59487	0.40635	0.33246	0.38154
rs1051789612	chr9	27015512	A/G	0.50022	0.035891	0.054681	0.36574
rs1002895155	chr9	27015596	C/T	0.53143	0.39662	0.31819	0.36902
rs1026237179	chr9	27015630	A/T	0.52681	0.33522	0.28816	0.3835
rs905279596	chr1	230832904	G/C	0.50237	0.52876	0.4422	0.40177
rs918007823	chr1	230833673	G/C	0.50908	0.30539	0.25871	0.36634
rs1216028056	chr1	230835430	A/T	0.57288	0.37647	0.31335	0.38508
rs1176437404	chr1	230836395	C/T	0.53681	0.46155	0.42193	0.37726
rs1305110509	chr1	230836420	G/C	0.53909	0.43535	0.39568	0.41112
rs1415946158	chr1	230836427	A/G	0.53699	0.51164	0.5363	0.39736
rs964904294	chr1	230846802	C/A	0.55534	0.54873	0.51758	0.42306
rs938928352	chr1	230851291	T/A	0.53486	0.35525	0.29535	0.37989
rs963659112	chr1	230851292	A/T	0.52507	0.44468	0.36194	0.38276
rs948300359	chr1	230851741	C/G	0.51211	0.414	0.3599	0.41829
rs1403438674	chr1	230854010	A/T	0.6351	0.33668	0.28685	0.37319
rs1001563888	chr1	230854043	C/T	0.50215	0.35488	0.27872	0.36822
rs1415501735	chr1	230854488	G/C	0.57366	0.44101	0.33384	0.36903
rs557643638	chr1	230854635	C/A	0.51139	0.33384	0.21903	0.38735
rs7555336	chr1	230854636	C/T	0.51025	0.35454	0.29045	0.3764
rs986071101	chr1	230855132	A/T	0.54775	0.35445	0.28547	0.3794
rs1286902207	chr1	230855135	A/T	0.60156	0.30454	0.28229	0.37341
rs910195619	chr1	230855142	T/A	0.51478	0.37379	0.26236	0.36974
rs7512987	chr1	230855146	C/T	0.53525	0.073263	0.12501	0.34192
rs567281974	chr1	230855153	T/A	0.57693	0.4003	0.31734	0.37363
rs567281974	chr1	230855153	T/G	0.61638	0.17063	0.20442	0.34997
rs1281887384	chr1	230855154	T/A	0.56256	0.34561	0.26238	0.37547
rs536914512	chr1	230855156	T/A	0.63729	0.38365	0.31751	0.37655
rs1464268642	chr1	230855157	T/A	0.56229	0.36705	0.30167	0.37546
rs1464268642	chr1	230855157	T/G	0.57549	0.049355	0.085209	0.33047
rs1039582219	chr1	230855158	T/A	0.50659	0.40514	0.32016	0.37351
rs1039582219	chr1	230855158	T/C	0.57809	0.1109	0.12754	0.34725
rs1039582219	chr1	230855158	T/G	0.53667	0.064661	0.094173	0.33616
rs556920559	chr1	230855159	T/A	0.57737	0.37615	0.3207	0.37216
rs1248853928	chr1	230855161	T/G	0.53317	0.092329	0.11994	0.34252
rs576696173	chr1	230855162	T/A	0.57661	0.40774	0.34096	0.37372
rs576696173	chr1	230855162	T/C	0.65205	0.11729	0.14201	0.34803
rs55782960	chr1	230855164	T/A	0.60916	0.36125	0.31542	0.37515
rs1299303003	chr1	230855184	C/T	0.60446	0.11086	0.15768	0.3699
rs1312056244	chr1	230855185	G/A	0.60623	0.30184	0.29057	0.36883
rs55890324	chr1	230855192	C/T	0.53564	0.22095	0.18341	0.37975
rs1196559348	chr1	230855215	G/A	0.59047	0.14587	0.17103	0.37589
rs7549179	chr1	230855217	G/A	0.70175	0.29508	0.25806	0.37786
rs7549179	chr1	230855217	G/C	0.60956	0.28488	0.21958	0.37975
rs1178110229	chr1	230855222	C/G	0.58896	0.1438	0.17494	0.3741
rs191507645	chr1	230855223	G/A	0.62261	0.29773	0.28016	0.37473
rs1402088323	chr1	230855235	G/A	0.50669	0.097248	0.1133	0.37798
rs182511971	chr1	230855244	C/T	0.55582	0.061451	0.094287	0.3748
rs938245307	chr1	230855246	T/C	0.5646	0.22142	0.22117	0.37768
rs1488501977	chr1	230855302	C/T	0.57181	0.11857	0.17257	0.37656
rs1446118057	chr1	230855315	A/G	0.50936	0.20953	0.19859	0.37959
rs1414124848	chr1	230857865	A/G	0.61624	0.2839	0.18599	0.37334
rs1202947632	chr1	230858066	G/A	0.54605	0.24964	0.11144	0.38663
rs1854053	chr1	230858078	C/T	0.51897	0.27141	0.23164	0.39625
rs1216618730	chr1	230858537	G/T	0.59703	0.20524	0.18275	0.35192
rs930927620	chr1	230858912	C/T	0.50859	0.33749	0.30989	0.38236
rs1331914548	chr11	116699011	G/A	0.61778	0.34883	0.30114	0.3897
rs1219548103	chr11	116701953	C/T	0.57104	0.16373	0.28322	0.3773
rs1347225873	chr11	116701957	C/T	0.56838	0.17028	0.27811	0.37854
rs866005269	chr11	116701958	T/C	0.53135	0.2444	0.30914	0.38697
rs1278337355	chr11	116702001	T/C	0.54567	0.28196	0.28186	0.36966
rs1205761806	chr11	116702015	T/C	0.51917	0.25885	0.32678	0.3866
rs1483162144	chr11	116702017	C/T	0.56373	0.18695	0.29676	0.36986
rs1250018567	chr11	116702020	T/C	0.58306	0.16451	0.3036	0.38953
rs867733197	chr11	116702025	C/T	0.56855	0.10065	0.22983	0.37076
rs12802567	chr11	116702067	C/T	0.51141	0.18944	0.26036	0.35785
rs796775531	chr11	116702091	T/	0.51616	0.21773	0.24643	0.37246
rs1158630299	chr11	116702134	G/A	0.60969	0.2608	0.25691	0.36747
rs899876436	chr11	116702166	C/T	0.53596	0.24824	0.25456	0.3655
rs1381891564	chr11	116702182	C/T	0.54626	0.13083	0.16366	0.36977
rs542590176	chr11	116702228	G/A	0.51091	0.13357	0.15148	0.36771
rs1211798531	chr11	116715311	T/A	0.59571	0.38158	0.30553	0.38339
rs1342500501	chr11	116715313	T/A	0.60777	0.29249	0.25574	0.37404
rs1343467607	chr11	116715315	A/T	0.50783	0.26238	0.24275	0.36709
rs1425231077	chr11	116715324	T/A	0.59463	0.377	0.30409	0.37206
rs868079975	chr11	116715325	T/A	0.59053	0.33625	0.26977	0.37127
rs1435904412	chr11	116715326	A/T	0.57069	0.29829	0.24953	0.36842
rs1440433088	chr11	116715333	T/A	0.51286	0.32006	0.27669	0.37669
rs1173660736	chr11	116715334	A/T	0.53499	0.39263	0.30855	0.3734
rs868566733	chr11	116715335	A/T	0.52805	0.39847	0.3052	0.37396
rs1225076136	chr11	116715336	T/A	0.51372	0.33948	0.27189	0.37194
rs1281322398	chr11	116715338	T/A	0.50735	0.36952	0.30573	0.37364
rs867278091	chr11	116715345	A/T	0.50327	0.35612	0.28032	0.37395
rs1424501463	chr11	116715364	T/A	0.60792	0.47601	0.46577	0.42801
rs1424501463	chr11	116715364	T/C	0.52085	0.10628	0.20359	0.40077
rs1479748882	chr11	116715366	T/A	0.56931	0.42871	0.45044	0.40327
rs1192172258	chr11	116715371	A/T	0.60866	0.4564	0.46504	0.42121
rs545591493	chr11	116715372	T/A	0.64506	0.39192	0.45574	0.42255
rs545591493	chr11	116715372	T/C	0.55334	0.043887	0.14929	0.37871
rs1258150624	chr11	116715373	A/T	0.6358	0.48817	0.47846	0.42469
rs552161209	chr11	116715374	AT/	0.53953	0.16313	0.14983	0.35052
rs565390373	chr11	116715374	A/T	0.71375	0.37342	0.28333	0.37151
rs527981030	chr11	116715375	T/A	0.67588	0.42571	0.4645	0.43091
rs541403547	chr11	116715377	T/C	0.52019	0.04517	0.13879	0.38556
rs1298588689	chr11	116715379	T/	0.53942	0.19411	0.37034	0.39657
rs1441754025	chr11	116715383	T/C	0.51642	0.27125	0.37402	0.40022
rs1375217793	chr11	116715385	C/T	0.54857	0.11023	0.14433	0.3503
rs1401045995	chr11	116715385	C/	0.55828	0.28042	0.24349	0.357
rs1429167386	chr11	116715387	C/A	0.54346	0.1273	0.1436	0.35198
rs1429167386	chr11	116715387	C/T	0.56599	0.15328	0.16306	0.35193
rs1389670136	chr11	116715389	T/C	0.5088	0.15878	0.19531	0.36484
rs1479858147	chr11	116715411	C/T	0.6135	0.48449	0.48453	0.40985
rs1223379937	chr11	116715413	C/T	0.59632	0.29804	0.35728	0.4116
rs1450520059	chr11	116715420	A/T	0.51587	0.50644	0.52052	0.41235
rs1176138751	chr16	89670340	C/G	0.53004	0.32402	0.33905	0.405
rs1240954665	chr16	89670646	C/T	0.50384	0.38234	0.3291	0.4048
rs186542697	chr16	89670694	C/T	0.53899	0.36856	0.29607	0.38395
rs1450656916	chr16	89670707	C/T	0.55095	0.37872	0.37255	0.41511
rs185165603	chr16	89670714	C/T	0.54717	0.39746	0.37029	0.40873
rs183416228	chr16	89670734	T/C	0.51997	0.39376	0.36155	0.41729
rs535424501	chr16	89670977	C/T	0.53879	0.40114	0.38433	0.41593
rs149129462	chr16	89671010	G/C	0.53113	0.33699	0.34692	0.41639
rs1463832948	chr16	89671017	C/T	0.50664	0.4339	0.42959	0.42181
rs8064126	chr16	89672812	T/A	0.5472	0.39862	0.36245	0.38485
rs1271859701	chr16	89673009	T/A	0.54069	0.20777	0.19285	0.3791
rs1253210738	chr16	89673019	T/G	0.57961	0.19427	0.18452	0.36731
rs1222329636	chr16	89673026	C/T	0.57066	0.31843	0.28633	0.37836
rs1232068335	chr16	89673070	C/G	0.57147	0.26899	0.23639	0.36747
rs1169167430	chr16	89673071	T/C	0.57921	0.16428	0.14554	0.36785
rs1388439503	chr16	89673072	G/A	0.54514	0.074373	0.09274	0.34367
rs1307146827	chr16	89673088	G/C	0.51632	0.067596	0.068174	0.37151
rs1238410093	chr16	89673128	C/G	0.60338	0.16801	0.14261	0.35977
rs1373872432	chr16	89673312	G/C	0.62161	0.34657	0.28483	0.36322
rs544837567	chr16	89673571	G/A	0.50522	0.21076	0.16112	0.36427
rs34934239	chr16	89675579	G/T	0.50359	0.078901	0.087928	0.36314
rs918769962	chr16	89676186	C/T	0.50655	0.37643	0.27826	0.38349
rs979487898	chr16	89676772	G/A	0.60312	0.44335	0.37518	0.36551
rs1451266893	chr16	89676779	C/T	0.51801	0.42328	0.39778	0.35613
rs935576203	chr16	89676793	C/G	0.51072	0.4008	0.30543	0.37104
rs1283429410	chr16	89677045	A/C	0.50313	0.21954	0.20038	0.36892
rs988417379	chr16	89677071	G/A	0.53712	0.23727	0.18727	0.35497
rs1170175079	chr16	89677074	G/C	0.55182	0.29459	0.24599	0.37123
rs1197125329	chr16	89677079	A/C	0.51407	0.17387	0.21339	0.34858
rs1481573101	chr16	89677080	C/G	0.52789	0.088841	0.1121	0.36287
rs1472920168	chr16	89677102	T/A	0.63258	0.35026	0.27294	0.37332
rs1227879729	chr16	89677661	C/G	0.65588	0.36168	0.27955	0.36728
rs1428965276	chr16	89677719	G/C	0.58306	0.44304	0.3307	0.3711
rs553411982	chr16	89679225	G/C	0.52898	0.44191	0.35545	0.38213
rs9929015	chr16	89680336	G/A	0.50753	0.39397	0.35722	0.38565
rs1458117883	chr16	89680387	G/C	0.52848	0.46049	0.41154	0.4035
rs616535	chr16	89680421	T/A	0.54883	0.35356	0.3144	0.38093
rs183157553	chr16	89680998	C/T	0.50036	0.1747	0.1474	0.38639
rs941049979	chr16	89681057	G/T	0.55959	0.17153	0.17455	0.37935
rs558115221	chr16	89681059	C/A	0.52422	0.059592	0.073401	0.37629
rs543272139	chr16	89681063	C/T	0.50437	0.13334	0.13394	0.37794
rs963535762	chr16	89681929	G/T	0.5526	0.39262	0.33855	0.40404
rs1418723013	chr16	89681992	A/T	0.53136	0.42188	0.37094	0.40063
rs1476381969	chr16	89684008	C/T	0.56746	0.17957	0.19051	0.37072
rs376754461	chr16	89684021	C/T	0.54171	0.21415	0.20722	0.37457
rs113864837	chr16	89684025	C/T	0.50461	0.20804	0.15828	0.37574
rs28463795	chr16	89684065	C/T	0.54744	0.20853	0.19014	0.37094
rs28470856	chr16	89684069	C/T	0.54709	0.17434	0.13706	0.37293
rs1440878906	chr16	89684072	G/A	0.50628	0.13451	0.17988	0.37306
rs915693042	chr16	89684075	G/A	0.52448	0.13529	0.18211	0.36382
rs1483105382	chr16	89684077	C/T	0.59445	0.25016	0.20246	0.37166
rs542079890	chr16	89684096	C/T	0.56593	0.12708	0.12718	0.3572
rs111920115	chr16	89684109	T/C	0.53787	0.24203	0.21593	0.37348
rs1432838440	chr16	89684110	G/A	0.59708	0.2224	0.19866	0.37279
rs77830134	chr16	89684114	A/T	0.50278	0.17533	0.12502	0.37263
rs1461452978	chr16	89684116	G/A	0.55992	0.23256	0.21376	0.37027
rs1478301644	chr16	89684140	C/T	0.58085	0.10896	0.10898	0.35579
rs560418515	chr16	89684151	G/T	0.52865	0.093696	0.084889	0.36528
rs373905790	chr16	89684153	C/T	0.52126	0.14836	0.12501	0.36428
rs1460938973	chr16	89684154	G/A	0.50272	0.15795	0.13013	0.37037
rs1460938973	chr16	89684154	G/T	0.53852	0.10902	0.12132	0.36749
rs112339637	chr16	89684157	C/A	0.52478	0.054085	0.068748	0.36523
rs200168346	chr16	89684160	A/G	0.52998	0.10856	0.14479	0.3602
rs1231620435	chr16	89684161	G/A	0.54357	0.13119	0.15217	0.3727
rs1381605436	chr16	89684165	C/T	0.60406	0.22058	0.17451	0.37621
rs530290626	chr16	89684184	C/A	0.52729	0.11447	0.12949	0.36462
rs530290626	chr16	89684184	C/T	0.51629	0.074738	0.093879	0.36313
rs951102920	chr16	89684190	G/A	0.53682	0.11973	0.12027	0.35434
rs140166040	chr16	89684201	A/C	0.59569	0.1953	0.17513	0.36148
rs1266164051	chr16	89684203	G/A	0.60816	0.33773	0.26758	0.3702
rs571061132	chr16	89684206	C/G	0.58052	0.25843	0.20031	0.37169
rs962457039	chr16	89684234	C/G	0.52586	0.13911	0.1334	0.37165
rs975126416	chr16	89684247	C/T	0.59163	0.17675	0.16133	0.37941
rs1171040461	chr16	89684262	T/A	0.54556	0.15641	0.15549	0.35858
rs1450595545	chr16	89684265	C/A	0.57696	0.16181	0.15387	0.37195
rs1394880120	chr16	89684268	C/A	0.50293	0.26476	0.23751	0.36207
rs1195361890	chr16	89684284	T/A	0.55052	0.15817	0.16531	0.35382
rs1002053391	chr16	89684286	G/A	0.57923	0.36893	0.28924	0.37414
rs1054887493	chr16	89684287	C/A	0.5753	0.36492	0.29265	0.36635
rs1374543952	chr16	89684288	T/C	0.52071	0.26809	0.22035	0.36386
rs568052176	chr16	89684291	G/A	0.64033	0.25293	0.22368	0.36502
rs945622755	chr16	89684293	G/A	0.58681	0.37354	0.28629	0.37372
rs994633096	chr16	89684300	C/T	0.57185	0.13902	0.13261	0.36411
rs552390095	chr16	89684325	G/A	0.52374	0.11623	0.12314	0.36617
rs552390095	chr16	89684325	G/T	0.53946	0.083219	0.09904	0.35819
rs565856168	chr16	89684339	C/G	0.53933	0.16781	0.16326	0.35053
rs572326192	chr16	89684341	A/G	0.621	0.33824	0.27458	0.37676
rs1014485223	chr16	89684342	G/T	0.51193	0.12915	0.14912	0.36511
rs1024255278	chr16	89684346	C/A	0.59668	0.17339	0.16377	0.37014
rs1378500694	chr16	89684348	C/T	0.6303	0.19401	0.18501	0.35832
rs1181374935	chr16	89684354	C/T	0.50792	0.074166	0.088054	0.35032
rs1417518314	chr16	89684361	G/C	0.50762	0.15456	0.16996	0.3556
rs557649791	chr16	89684363	C/G	0.61544	0.28244	0.24042	0.36971
rs1004093558	chr16	89684364	G/A	0.57042	0.25846	0.22735	0.36382
rs1278096428	chr16	89684378	G/A	0.53285	0.093444	0.1143	0.35074
rs1202045537	chr16	89684381	G/A	0.60367	0.17022	0.15126	0.36059
rs1016619297	chr16	89684390	C/G	0.63982	0.28663	0.22073	0.36813
rs576236667	chr16	89684393	C/T	0.58022	0.25573	0.23496	0.36501
rs913963926	chr16	89684396	C/T	0.61137	0.23827	0.23753	0.35249
rs1211059067	chr16	89684405	C/T	0.55595	0.1201	0.10909	0.366
rs537946566	chr16	89684410	C/A	0.50022	0.080117	0.10333	0.36525
rs955594068	chr16	89684415	G/A	0.56137	0.14204	0.13679	0.35898
rs955594068	chr16	89684415	G/C	0.60943	0.25626	0.22732	0.35781
rs1177150602	chr16	89684417	G/A	0.51839	0.056306	0.07356	0.34439
rs987385704	chr16	89684418	C/T	0.53102	0.32941	0.28345	0.37377
rs1055446541	chr16	89684419	G/A	0.53668	0.2321	0.1991	0.36214
rs899038647	chr16	89684428	T/C	0.6507	0.36831	0.28661	0.3721
rs1442893316	chr16	89684439	A/T	0.56283	0.30658	0.2762	0.3569
rs945623714	chr16	89684444	A/G	0.50604	0.062628	0.081909	0.32317
rs1414727027	chr16	89684445	A/T	0.61713	0.37021	0.26322	0.37148
rs1450872563	chr16	89684449	A/T	0.65824	0.22867	0.19982	0.35286
rs886204516	chr16	89684490	T/A	0.54626	0.31735	0.27821	0.36712
rs555973493	chr16	89685457	C/T	0.50575	0.11867	0.16622	0.36079
rs1428844172	chr16	89685522	C/T	0.52746	0.19638	0.20668	0.3798
rs1267398165	chr16	89685549	C/T	0.51494	0.14745	0.17911	0.35994
rs1225307629	chr16	89685553	C/T	0.57249	0.17253	0.18728	0.3693
rs1170453180	chr16	89685994	G/	0.53541	0.36022	0.24515	0.38137
rs1424116457	chr16	89685995	G/T	0.51757	0.30747	0.23831	0.3788
rs1405659315	chr16	89686021	C/T	0.53819	0.11936	0.14921	0.35807
rs1194261206	chr16	89686042	T/A	0.56114	0.29572	0.22201	0.37974
rs1194261206	chr16	89686042	T/C	0.50151	0.14462	0.15276	0.37075
rs1343557127	chr16	89686055	G/A	0.5026	0.41942	0.32767	0.39099
rs1203114897	chr16	89686093	C/T	0.50017	0.19152	0.17495	0.37635
rs1264949661	chr16	89686095	T/C	0.54329	0.35549	0.27219	0.38239
rs1197273230	chr16	89686105	G/A	0.57337	0.37441	0.26961	0.38182
rs1428963841	chr16	89689047	T/C	0.54745	0.28179	0.23629	0.37108
rs1010984979	chr16	89689061	G/A	0.52149	0.037399	0.051359	0.36734
rs1010984979	chr16	89689061	G/T	0.53155	0.036043	0.052253	0.3641
rs1028271135	chr16	89692840	C/T	0.53566	0.26852	0.25822	0.37643
rs986060885	chr16	89693353	G/C	0.53077	0.26827	0.23488	0.35105
rs1410148788	chr16	89693435	C/T	0.51541	0.23872	0.20219	0.37134
rs1231013880	chr16	89693481	A/	0.51773	0.29593	0.21111	0.3331
rs866295461	chr16	89693483	A/C	0.57171	0.21751	0.17364	0.35767
rs1387844015	chr16	89693497	G/C	0.55077	0.28258	0.22218	0.35057
rs1370419048	chr16	89693500	T/A	0.55325	0.20298	0.1652	0.35832
rs912756225	chr16	89693512	A/G	0.59486	0.12617	0.13731	0.34318
rs916620235	chr16	89693535	G/C	0.55305	0.18463	0.16894	0.35806
rs61350943	chr16	89694664	C/T	0.55436	0.13984	0.14177	0.34571
rs1271251374	chr16	89694688	A/T	0.52258	0.27873	0.25364	0.35963
rs374644394	chr16	89694734	C/T	0.56592	0.24486	0.2501	0.36926
rs142413409	chr16	89695594	T/A	0.57518	0.39863	0.31603	0.36179
rs1256839294	chr16	89697011	A/T	0.54769	0.34643	0.31756	0.40331
rs1453231803	chr16	89697025	A/T	0.54712	0.32058	0.2971	0.40474
rs76137866	chr16	89697040	T/A	0.52942	0.28463	0.20874	0.37731
rs1174984634	chr16	89697048	C/T	0.57763	0.33474	0.30294	0.384
rs566610000	chr16	89697055	T/A	0.6006	0.28201	0.21726	0.38019
rs1400445444	chr16	89697058	C/T	0.54583	0.10374	0.17269	0.36772
rs1316477134	chr16	89697070	A/T	0.61357	0.2748	0.22082	0.38032
rs552539516	chr16	89697078	T/C	0.51558	0.37699	0.29836	0.37873
rs76090894	chr16	89697115	A/T	0.62771	0.27109	0.22658	0.38266
rs1318754601	chr16	89697117	C/T	0.69767	0.34268	0.30151	0.37905
rs1206655372	chr16	89697118	C/T	0.60036	0.13748	0.20332	0.37044
rs1264210006	chr16	89697119	G/A	0.5516	0.044154	0.096161	0.3588
rs1264210006	chr16	89697119	G/T	0.57262	0.037157	0.089579	0.34846
rs79260535	chr16	89697130	T/A	0.5942	0.27672	0.24627	0.38319
rs1214597086	chr16	89697131	G/A	0.56715	0.067501	0.1343	0.36265
rs910740110	chr16	89697133	C/T	0.60858	0.10454	0.17398	0.36781
rs1192552325	chr16	89697134	G/A	0.50432	0.036541	0.099726	0.35908
rs1192552325	chr16	89697134	G/T	0.5544	0.043229	0.098614	0.3523
rs79253754	chr16	89697138	C/T	0.63584	0.35321	0.30673	0.38578
rs947527533	chr16	89697145	T/A	0.57956	0.26521	0.23241	0.38309
rs1324773801	chr16	89697148	C/T	0.60117	0.13162	0.19312	0.37374
rs71389410	chr16	89697176	TT/CC	0.50929	0.16504	0.22662	0.38106
rs71396936	chr16	89697197	G/C	0.53335	0.20618	0.25062	0.37833
rs529568647	chr16	89697970	C/G	0.53654	0.41837	0.35048	0.39805
rs978140432	chr16	89698069	G/T	0.5254	0.19954	0.17733	0.38122
rs1205954168	chr16	89698158	A/T	0.51422	0.31346	0.26474	0.37864
rs1007090235	chr16	89698190	G/A	0.5601	0.34308	0.29671	0.38167
rs965657930	chr16	89698204	A/G	0.54452	0.2635	0.22347	0.37969
rs749040128	chr16	89698619	G/A	0.51736	0.15821	0.1647	0.37561
rs749040128	chr16	89698619	G/T	0.51919	0.059109	0.091378	0.36738
rs929260303	chr16	89698644	A/T	0.56067	0.3719	0.2819	0.36943
rs1367757941	chr16	89700553	G/C	0.52297	0.35142	0.26704	0.3745
rs921589188	chr16	89700589	T/C	0.56118	0.28572	0.2697	0.38173
rs1302085971	chr16	89700621	T/C	0.56479	0.26585	0.23362	0.3824
rs1331208939	chr16	89700622	G/A	0.59718	0.35525	0.2717	0.38154
rs1452261003	chr16	89700654	T/G	0.53966	0.080142	0.13555	0.36347
rs1004740970	chr16	89700696	C/T	0.55115	0.37813	0.33172	0.38031
rs1179258985	chr16	89700895	C/A	0.5007	0.36646	0.31719	0.38728
rs1438858584	chr16	89700938	C/T	0.54126	0.28973	0.28337	0.38477
rs1257058701	chr16	89700981	C/G	0.55715	0.23096	0.27215	0.37989
rs1275813633	chr16	89700999	C/T	0.55505	0.45536	0.37733	0.38356
rs1398976406	chr16	89701002	T/C	0.61614	0.33605	0.29026	0.37388
rs987901419	chr16	89701004	C/T	0.51608	0.30238	0.3092	0.3866
rs1170114942	chr16	89701019	C/T	0.61301	0.41192	0.32492	0.38034
rs1176748808	chr16	89701022	C/T	0.57911	0.24918	0.26761	0.37714
rs1478268914	chr16	89701026	C/T	0.51001	0.26307	0.26884	0.39398
rs199665628	chr16	89701030	T/	0.52231	0.13286	0.17958	0.37986
rs1197120222	chr16	89701030	T/C	0.51658	0.18162	0.26699	0.39486
rs1451424426	chr16	89701032	C/T	0.5655	0.36965	0.34087	0.3841
rs1268750879	chr16	89701035	T/C	0.63356	0.29024	0.27773	0.37404
rs1292059977	chr16	89701037	C/T	0.53253	0.25919	0.29868	0.3847
rs1216071168	chr16	89701038	C/T	0.58574	0.2792	0.29397	0.38246
rs1326596042	chr16	89701470	C/T	0.5565	0.13308	0.20934	0.3911
rs1167579970	chr16	89701475	T/C	0.53908	0.087217	0.22635	0.39706
rs556842640	chr16	89701490	C/A	0.53174	0.066497	0.17805	0.38225
rs1254182678	chr16	89701491	T/C	0.5373	0.10556	0.23661	0.39734
rs1213729830	chr16	89701492	C/T	0.51418	0.43038	0.37304	0.38312
rs1469434892	chr16	89701496	T/C	0.63701	0.36436	0.30113	0.38121
rs1304112089	chr16	89701512	T/C	0.50726	0.37223	0.30224	0.38194
rs1437992729	chr16	89701544	T/C	0.57661	0.33812	0.29015	0.37775
rs1337713901	chr16	89701561	C/T	0.50085	0.43581	0.34929	0.38573
rs1157416317	chr16	89701573	C/T	0.51207	0.39849	0.42835	0.3887
rs1470230371	chr16	89701576	T/C	0.51088	0.40142	0.34007	0.38902
rs1468984694	chr16	89701638	T/C	0.50485	0.31121	0.38092	0.39218
rs1275183812	chr16	89701639	C/G	0.56714	0.31823	0.34373	0.39135
rs1015877432	chr16	89701862	G/C	0.50365	0.48027	0.48115	0.41495
rs1417364761	chr16	89705312	C/T	0.5154	0.25025	0.23549	0.39721
rs1262528606	chr16	89705362	C/T	0.55107	0.2168	0.19263	0.37841
rs1168372837	chr16	89705391	C/A	0.51059	0.25385	0.21313	0.3843
rs548284908	chr16	89705492	T/G	0.50421	0.2877	0.25107	0.37914
rs1390648536	chr16	89705519	G/A	0.52719	0.2203	0.17166	0.38016
rs1167659604	chr16	89705525	T/A	0.5176	0.31424	0.23572	0.37713
rs1177055795	chr16	89705556	T/C	0.56159	0.22847	0.20203	0.37153
rs1354449936	chr16	89705567	C/T	0.52145	0.18666	0.15889	0.38499
rs1453448805	chr16	89705577	C/T	0.57892	0.2013	0.19035	0.37145
rs1471137505	chr16	89705623	C/T	0.50695	0.24805	0.17869	0.37008
rs1252789513	chr16	89705722	A/T	0.56679	0.33755	0.23302	0.37771
rs564764810	chr16	89706273	C/G	0.51782	0.38305	0.26492	0.38972
rs1329951033	chr16	89707182	T/C	0.50443	0.399	0.3464	0.38302
rs184427523	chr16	89709904	T/A	0.51133	0.48334	0.354	0.38309
rs1486419337	chr16	89710032	A/G	0.5423	0.16979	0.17837	0.37874
rs1207251409	chr16	89710049	C/T	0.53869	0.19275	0.19681	0.38817
rs982078695	chr16	89710109	C/T	0.58768	0.24082	0.19956	0.36764
rs753626659	chr16	89710110	C/A	0.56734	0.34761	0.2941	0.38521
rs189362870	chr16	89710111	G/A	0.52084	0.094444	0.12471	0.37131
rs530090379	chr16	89710170	G/T	0.51517	0.32255	0.27216	0.39132
rs907282010	chr16	89710538	C/G	0.52517	0.44014	0.38701	0.40239
rs1315933988	chr16	89710650	G/A	0.51304	0.56246	0.5477	0.4042
rs149982845	chr16	89710693	G/A	0.54594	0.60979	0.54889	0.4131
rs1417163805	chr16	89711916	G/C	0.51835	0.49469	0.49905	0.42031
rs192725950	chr17	61548314	G/T	0.50673	0.35127	0.2901	0.37789
rs896176765	chr17	61548315	A/G	0.51982	0.10996	0.14596	0.37318
rs1299836383	chr17	61548341	C/T	0.52236	0.13361	0.15801	0.33997
rs1008292634	chr17	61549662	T/A	0.56133	0.35178	0.29334	0.38463
rs555165445	chr17	61549748	C/T	0.70003	0.2962	0.28873	0.38746
rs1365018610	chr17	61549753	C/T	0.58339	0.41119	0.38544	0.39336
rs1201158007	chr17	61549786	C/G	0.5655	0.17756	0.17558	0.36746
rs1161952759	chr17	61550070	G/C	0.55424	0.40672	0.28874	0.38473
rs567424828	chr17	61550571	T/C	0.50703	0.3987	0.31195	0.37518
rs1468241899	chr17	61550581	A/T	0.51099	0.1825	0.18106	0.34834
rs774192278	chr17	61550586	C/G	0.51624	0.29994	0.25973	0.37568
rs1218175371	chr17	61550602	G/T	0.60503	0.30252	0.27635	0.36444
rs923696547	chr17	61550654	G/A	0.56615	0.23263	0.26184	0.37222
rs186340772	chr17	61550678	G/C	0.5602	0.10751	0.13347	0.34344
rs540799700	chr17	61550741	C/A	0.61073	0.071659	0.10471	0.34794
rs1203274884	chr17	61550757	G/A	0.57335	0.16062	0.16244	0.34185
rs559110864	chr17	61550796	C/T	0.61096	0.20463	0.17435	0.37137
rs1342630937	chr17	61550805	G/A	0.54844	0.16916	0.2032	0.34919
rs528221197	chr17	61550823	G/C	0.51551	0.19656	0.1945	0.36932
rs1004387166	chr17	61551326	A/T	0.53529	0.39597	0.34522	0.3826
rs1485284362	chr17	61551516	T/C	0.57208	0.50804	0.47047	0.39767
rs1302285636	chr17	61555697	C/G	0.55536	0.50091	0.43212	0.41994
rs990812251	chr17	61555856	G/C	0.50682	0.29219	0.27305	0.38865
rs1481123845	chr17	61559428	C/A	0.52859	0.12768	0.13654	0.38352
rs1428124655	chr17	61559446	C/T	0.55557	0.3615	0.33482	0.39121
rs191783388	chr17	61559534	C/G	0.53738	0.1292	0.11283	0.38701
rs549670990	chr17	61560267	G/C	0.52044	0.5335	0.52787	0.4219
rs538804851	chr17	61563005	C/T	0.51055	0.1965	0.1842	0.36961
rs1056401022	chr17	61563122	C/T	0.54296	0.23136	0.24806	0.36383
rs898496131	chr17	61570160	T/G	0.55161	0.34052	0.32994	0.39305
rs201469221	chr17	61577554	C/T	0.51495	0.14118	0.14938	0.34475
rs1343374328	chr17	61577574	G/T	0.50032	0.27736	0.2201	0.37439
rs1325412858	chr17	61578346	C/T	0.50845	0.12955	0.13349	0.40246
rs1380303360	chr17	61578350	C/T	0.51813	0.25829	0.25003	0.39067
rs1230394988	chr17	61578352	C/T	0.53574	0.35918	0.30514	0.39121
rs1295607927	chr17	61578838	C/T	0.55818	0.216	0.24097	0.3996
rs1469977993	chr17	61578854	T/A	0.61292	0.38482	0.31679	0.37997
rs899457113	chr17	61578867	C/T	0.50572	0.2031	0.27462	0.40991
rs1254234820	chr17	61578883	A/T	0.57422	0.33541	0.34032	0.3894
rs1289624267	chr17	61578890	TC/	0.51667	0.28575	0.29031	0.38795
rs926889893	chr17	61578920	C/T	0.56536	0.38289	0.36358	0.38625
rs190138601	chr17	61578923	T/C	0.60963	0.25104	0.23766	0.39472
rs1050886451	chr17	61578978	C/T	0.56316	0.31481	0.27706	0.38264
rs1175630017	chr17	61578979	C/T	0.55287	0.39963	0.38775	0.38248
rs1253515280	chr17	61578992	C/T	0.598	0.29761	0.30538	0.39302
rs899781195	chr17	61579020	C/T	0.51692	0.32968	0.35425	0.4002
rs141651415	chr17	61579030	G/A	0.51403	0.32205	0.34953	0.40405
rs909345563	chr17	61579645	A/G	0.50786	0.398	0.32966	0.37261
rs376172552	chr17	61579746	A/T	0.52588	0.3594	0.28693	0.36354
rs1366739346	chr17	61579751	C/T	0.58319	0.35867	0.33601	0.37364
rs1005510053	chr17	61579862	C/T	0.51203	0.17792	0.18456	0.35932
rs1187150033	chr17	61579885	C/T	0.51675	0.37126	0.31036	0.37108
rs1392526647	chr17	61579888	C/T	0.53585	0.36162	0.29786	0.37534
rs113756060	chr17	61579948	A/T	0.52013	0.38552	0.28727	0.37245
rs925216712	chr17	61579949	T/A	0.5189	0.3756	0.27943	0.37057
rs1284088603	chr17	61581947	A/T	0.55448	0.2959	0.26797	0.37859
rs555932205	chr17	61581954	G/C	0.61748	0.26633	0.24484	0.37532
rs191794672	chr17	61581976	C/A	0.58735	0.10136	0.12669	0.35468
rs1234595819	chr17	61581993	T/A	0.55607	0.12883	0.15354	0.37728
rs757871636	chr17	61582013	G/A	0.54309	0.065388	0.092068	0.35543
rs889021341	chr17	61582028	C/T	0.59841	0.26821	0.25742	0.36824
rs1262566887	chr17	61582042	T/C	0.61782	0.34817	0.3239	0.3785
rs999312590	chr17	61582060	C/T	0.50539	0.13844	0.15835	0.35573
rs141967150	chr17	61582124	C/G	0.52162	0.34018	0.26653	0.38207
rs1486994792	chr17	61582244	A/G	0.50417	0.33187	0.31586	0.35732
rs139936659	chr17	61582255	T/C	0.50427	0.23948	0.24344	0.35845
rs939073027	chr17	61582256	T/A	0.59918	0.26428	0.27656	0.3543
rs1214768410	chr17	61582293	A/T	0.64152	0.44825	0.37253	0.39481
rs1295643498	chr17	61587332	G/A	0.50483	0.31241	0.27848	0.38367
rs1281506033	chr17	61589032	C/A	0.52168	0.34403	0.32003	0.39461
rs1323200495	chr17	61589543	C/G	0.64682	0.47507	0.46312	0.41572
rs1324461469	chr17	61589637	C/T	0.50746	0.32591	0.30309	0.38735
rs1382816184	chr17	61589638	G/A	0.50956	0.31462	0.23002	0.38511
rs1450450765	chr17	61589641	C/T	0.52981	0.40452	0.34745	0.38943
rs758591261	chr17	61589715	G/A	0.53935	0.40047	0.34988	0.37968
rs758591261	chr17	61589715	G/C	0.55942	0.28131	0.2657	0.38614
rs1004667453	chr17	61589753	C/T	0.57483	0.25652	0.27425	0.38479
rs1016175978	chr17	61589754	G/A	0.53428	0.089086	0.14383	0.38654
rs963247459	chr17	61589770	G/A	0.54792	0.17719	0.20455	0.38547
rs182346166	chr17	61590465	C/T	0.5689	0.33742	0.29943	0.38421
rs1365037742	chr17	61590467	C/T	0.57972	0.36257	0.36165	0.39247
rs1383408868	chr17	61590549	A/G	0.54204	0.2301	0.31258	0.36919
rs1338502126	chr17	61590560	A/G	0.55339	0.12612	0.16742	0.3535
rs1160033018	chr17	61590564	G/A	0.57334	0.14921	0.1794	0.354
rs12452092	chr17	61590579	G/A	0.50431	0.2437	0.2946	0.38193
rs539059276	chr17	61591823	C/T	0.53824	0.22831	0.17862	0.37619
rs1421049376	chr17	61593316	T/A	0.51698	0.23663	0.22594	0.37876
rs1343840129	chr17	61593400	T/G	0.58241	0.23108	0.22257	0.38427
rs1040642555	chr17	61593407	A/G	0.60421	0.36463	0.32242	0.37991
rs1488059076	chr17	61593451	C/T	0.59102	0.13557	0.16197	0.35542
rs918669219	chr17	61593452	T/C	0.50766	0.23395	0.2207	0.36596
rs549174084	chr17	61593453	G/A	0.59793	0.19244	0.19	0.35786
rs1264325655	chr17	61593946	G/A	0.52662	0.27191	0.26912	0.36355
rs1342197474	chr17	61593969	T/A	0.51602	0.371	0.29577	0.37184
rs1245521339	chr17	61593970	A/T	0.67433	0.39458	0.33293	0.37279
rs1002109390	chr17	61593982	A/G	0.53493	0.13364	0.14882	0.3395
rs1459236608	chr17	61594238	G/A	0.53938	0.28125	0.20673	0.38664
rs12951967	chr17	61603890	T/A	0.51835	0.35827	0.33548	0.37854
rs570310492	chr17	61606342	C/A	0.5593	0.18461	0.18275	0.37612
rs570310492	chr17	61606342	C/T	0.60492	0.18846	0.1603	0.37533
rs867203219	chr17	61606343	G/A	0.56915	0.18562	0.2072	0.37793
rs1245992652	chr2	47377805	A/T	0.55285	0.37511	0.30023	0.38543
rs926633218	chr2	47379065	T/C	0.59807	0.096699	0.1352	0.34175
rs926633218	chr2	47379065	T/G	0.53449	0.066452	0.10737	0.33232
rs961283900	chr2	47379066	T/G	0.55421	0.065797	0.10733	0.3363
rs933935186	chr2	47379078	A/T	0.5102	0.29026	0.27186	0.38523
rs1336327997	chr2	47379084	A/G	0.5528	0.22675	0.24275	0.37593
rs1336327997	chr2	47379084	A/T	0.62499	0.36238	0.29979	0.39248
rs1293055822	chr2	47379091	A/G	0.54349	0.25302	0.29522	0.39095
rs943119182	chr2	47379092	C/G	0.57304	0.2997	0.26624	0.39437
rs1410304830	chr2	47379102	C/T	0.59211	0.2155	0.21256	0.38577
rs1161815042	chr2	47379103	T/C	0.57002	0.35029	0.30233	0.3988
rs534324134	chr2	47379104	G/C	0.67951	0.38369	0.37982	0.39359
rs1473234889	chr2	47379105	T/G	0.54095	0.19905	0.25124	0.3991
rs1314350750	chr2	47379106	G/A	0.53493	0.4491	0.39982	0.37792
rs187054592	chr2	47383922	G/A	0.50092	0.35449	0.30018	0.39054
rs756143556	chr2	47386190	C/G	0.50474	0.53888	0.53659	0.42836
rs937435324	chr2	47387018	C/T	0.5296	0.42702	0.36298	0.38655
rs1451195713	chr2	47387022	C/A	0.50484	0.33703	0.3056	0.38253
rs1294708431	chr2	47387047	C/T	0.51469	0.36815	0.2879	0.39075
rs1018443498	chr2	47387188	G/A	0.54791	0.50199	0.46803	0.3724
rs953676704	chr2	47388266	C/G	0.57473	0.51447	0.49929	0.41385
rs1175920900	chr2	47393593	A/T	0.50071	0.45446	0.45636	0.39953
rs369371921	chr2	47393610	A/T	0.6073	0.51144	0.48258	0.41953
rs1476669493	chr2	47393681	G/C	0.5142	0.51777	0.46685	0.39095
rs887053650	chr2	47393763	A/T	0.63387	0.53544	0.524	0.42825
rs1016807314	chr2	47393792	A/G	0.50251	0.49833	0.50962	0.40077
rs76073485	chr2	47394937	A/T	0.6351	0.3232	0.26499	0.36113
rs79946160	chr2	47394938	A/T	0.7507	0.41446	0.33235	0.3763
rs1230615284	chr2	47394939	T/A	0.51297	0.4148	0.31402	0.37697
rs939553707	chr2	47395862	A/T	0.52975	0.44881	0.33761	0.37692
rs1325564639	chr2	47398315	A/T	0.56334	0.43358	0.33611	0.38314
rs1488178492	chr2	47399111	T/A	0.50297	0.46552	0.43189	0.44751
rs967875875	chr2	47401892	A/T	0.51524	0.52198	0.43199	0.40978
rs898114650	chr2	47404712	G/A	0.54287	0.57428	0.58684	0.41872
rs997713235	chr2	47404805	A/T	0.53747	0.52849	0.51296	0.40611
rs1161099065	chr2	47407077	C/A	0.51696	0.05118	0.084514	0.3545
rs1290595822	chr2	47407143	G/A	0.54219	0.19379	0.18554	0.36624
rs1385198005	chr2	47407267	A/G	0.50008	0.38268	0.37245	0.37438
rs533434844	chr2	47408980	A/T	0.73832	0.45056	0.43256	0.40652
rs73926771	chr2	47408981	T/A	0.52725	0.40853	0.34874	0.38992
rs1020139811	chr2	47409078	G/A	0.56329	0.27528	0.28463	0.37957
rs573290013	chr2	47409176	C/T	0.5449	0.34105	0.25251	0.38124
rs1475363542	chr2	47409316	C/T	0.53879	0.29121	0.27052	0.36893
rs1024337869	chr2	47409318	G/A	0.50374	0.29563	0.23611	0.3752
rs1481547430	chr2	47409330	G/A	0.60537	0.38558	0.30325	0.39065
rs1352845315	chr2	47409332	G/A	0.56511	0.36014	0.35022	0.38384
rs1352845315	chr2	47409332	G/T	0.51656	0.24075	0.24499	0.37959
rs56106464	chr2	47409362	A/G	0.56031	0.1498	0.14641	0.35208
rs4953473	chr2	47410614	A/T	0.63518	0.35023	0.27582	0.36946
rs4953474	chr2	47410622	T/A	0.62077	0.30742	0.26565	0.36916
rs895446233	chr2	47411433	T/A	0.50955	0.26686	0.24122	0.36763
rs529898447	chr2	47412180	G/A	0.53831	0.31826	0.24515	0.36717
rs560218686	chr2	47412224	T/C	0.51185	0.14485	0.12831	0.38537
rs950423839	chr2	47412235	G/A	0.61044	0.22713	0.1898	0.3609
rs375766576	chr2	47412259	C/G	0.50226	0.1577	0.16248	0.36674
rs1190190721	chr2	47412275	C/G	0.50437	0.23131	0.18166	0.37832
rs1029740705	chr2	162844206	T/A	0.67522	0.36367	0.39586	0.40866
rs1380851394	chr2	162844208	A/T	0.51207	0.36152	0.35129	0.3975
rs1388618916	chr2	162844224	A/T	0.54367	0.33535	0.37629	0.40357
rs1300615268	chr2	162844226	A/C	0.53041	0.21389	0.1918	0.36901
rs201796088	chr2	162844228	A/C	0.53135	0.20538	0.18443	0.36709
rs1467982105	chr2	162844229	T/C	0.54238	0.064735	0.081464	0.34608
rs200216522	chr2	162844230	A/C	0.51876	0.23484	0.19999	0.37043
rs200216522	chr2	162844230	A/T	0.52222	0.2934	0.2736	0.36748
rs1325994503	chr2	162844231	T/C	0.5298	0.054286	0.070394	0.3423
rs1234209885	chr2	162844232	A/C	0.50802	0.22963	0.20112	0.37069
rs1260321527	chr2	162844233	T/C	0.521	0.06289	0.076882	0.34604
rs945779898	chr2	162844248	A/T	0.54048	0.29922	0.33531	0.40023
rs1264025941	chr2	162844249	T/C	0.57781	0.10979	0.16121	0.38341
rs1235655514	chr2	162844252	A/C	0.55756	0.1716	0.20123	0.38124
rs867432725	chr2	162844256	A/C	0.69552	0.25218	0.29801	0.37561
rs1203097801	chr2	162844258	C/A	0.62316	0.15781	0.22946	0.37108
rs1265247545	chr2	162844260	T/A	0.67311	0.36566	0.3096	0.38788
rs1488572375	chr2	162844261	C/A	0.56336	0.16681	0.2008	0.36365
rs1488572375	chr2	162844261	C/T	0.55078	0.12095	0.1652	0.35988
rs1202465986	chr2	162844302	T/A	0.53248	0.40686	0.36137	0.37966
rs1243649520	chr2	162844335	C/G	0.5605	0.38	0.34322	0.3792
rs1487797888	chr2	162845943	A/G	0.50377	0.40349	0.31939	0.39816
rs1475237029	chr2	162847843	C/A	0.52253	0.15128	0.13839	0.36158
rs755869666	chr2	162847926	A/G	0.58352	0.34076	0.313	0.37494
rs1230032520	chr2	162847981	G/C	0.60188	0.28121	0.23651	0.37156
rs13401660	chr2	162847998	G/C	0.58666	0.37898	0.29602	0.37177
rs1305346590	chr2	162848032	T/C	0.53139	0.13981	0.13447	0.34231
rs911642298	chr2	162848035	T/C	0.56811	0.09425	0.10558	0.33267
rs1290827625	chr2	162848036	T/C	0.571	0.13461	0.13398	0.33721
rs1412373033	chr2	162848038	T/C	0.54537	0.12547	0.1251	0.34098
rs1464762185	chr2	162848048	G/T	0.59631	0.25726	0.22955	0.35739
rs1169040845	chr2	162848049	A/T	0.53668	0.19461	0.16997	0.36124
rs1181015494	chr2	162850407	C/T	0.56203	0.32321	0.34487	0.36612
rs1198055459	chr2	162852696	T/A	0.56503	0.42621	0.33125	0.37988
rs966397848	chr2	162853198	G/C	0.54179	0.36552	0.37312	0.39426
rs1353768047	chr2	162853317	A/G	0.50247	0.32659	0.3614	0.37659
rs1412760894	chr2	162853322	G/C	0.61085	0.37312	0.35327	0.39193
rs1046767595	chr2	162853326	A/G	0.64213	0.43797	0.42787	0.38323
rs1381525890	chr2	162853351	C/T	0.51721	0.39686	0.34089	0.38343
rs1205249590	chr2	162853354	G/A	0.5033	0.44462	0.40269	0.40116
rs1252872222	chr2	162853860	T/C	0.53847	0.39071	0.46399	0.39806
rs568830367	chr2	162861472	A/T	0.61038	0.42514	0.34167	0.3861
rs200478813	chr2	162862339	A/T	0.63308	0.37063	0.30635	0.36999
rs756364610	chr2	162862340	A/T	0.50287	0.38539	0.3226	0.37444
rs1440800434	chr2	162863677	A/G	0.50857	0.29881	0.42623	0.39728
rs1454173617	chr2	162863928	G/C	0.50916	0.40495	0.30725	0.40056
rs950845825	chr2	162863929	C/T	0.51289	0.18015	0.27457	0.3846
rs6432707	chr2	162863959	A/T	0.63585	0.34166	0.30149	0.37803
rs1431609282	chr2	162869646	T/A	0.53431	0.34005	0.40526	0.41939
rs1416964198	chr2	162869671	T/C	0.50211	0.4094	0.52475	0.41404
rs532765931	chr2	162869729	T/A	0.50732	0.52157	0.59686	0.43668
rs1407651743	chr2	162876826	T/C	0.58665	0.29709	0.30011	0.37865
rs200198010	chr2	162876827	T/A	0.65068	0.41299	0.36254	0.39118
rs1038369976	chr2	162883686	C/A	0.51774	0.15085	0.17866	0.37422
rs1364535543	chr2	162884659	G/C	0.54874	0.39965	0.3131	0.39484
rs1479801665	chr2	162889157	C/A	0.57002	0.13848	0.14418	0.37342
rs1278728730	chr2	162889175	C/A	0.50796	0.14503	0.16604	0.39117
rs900084601	chr2	162889182	C/A	0.57539	0.23543	0.24228	0.38457
rs997083464	chr2	162889213	C/A	0.58585	0.38347	0.32501	0.37756
rs997083464	chr2	162889213	C/G	0.5654	0.25324	0.26849	0.38742
rs997083464	chr2	162889213	C/T	0.62796	0.41886	0.36621	0.37778
rs867653625	chr2	162890372	G/A	0.57228	0.26046	0.30559	0.37838
rs2909453	chr2	162890374	A/C	0.60696	0.27399	0.36856	0.38382
rs2909453	chr2	162890374	A/G	0.56253	0.36512	0.4051	0.3925
rs2909453	chr2	162890374	A/T	0.65164	0.33479	0.3699	0.40301
rs866431545	chr2	162890376	A/G	0.52375	0.14064	0.2207	0.37202
rs886187906	chr2	162890399	T/G	0.56713	0.12138	0.19708	0.38655
rs552621222	chr2	162896269	A/T	0.52059	0.33255	0.29058	0.36697
rs570918304	chr2	162896270	T/A	0.53362	0.31979	0.26923	0.35264
rs796276664	chr2	162896278	T/A	0.53097	0.36007	0.32171	0.38102
rs1447224245	chr2	162896572	A/T	0.65901	0.45009	0.44633	0.42545
rs1171311747	chr2	162896662	A/G	0.55177	0.31778	0.41781	0.366
rs1227645379	chr2	162896694	A/T	0.54226	0.39834	0.47593	0.41556
rs1404713317	chr2	162896732	T/C	0.51074	0.35925	0.44216	0.39575
rs1053045199	chr2	162897240	A/G	0.58522	0.38447	0.3846	0.4046
rs1175165660	chr2	162901541	A/T	0.57522	0.43469	0.35886	0.39071
rs959970981	chr2	162906282	T/C	0.50627	0.32744	0.29894	0.38302
rs1352054489	chr2	162906286	T/C	0.51577	0.39396	0.40261	0.38756
rs1247749156	chr2	162909938	A/T	0.61533	0.38383	0.28258	0.37172
rs1335196892	chr2	162911024	T/G	0.50602	0.46845	0.41629	0.39508
rs1373908055	chr2	162914288	A/T	0.54026	0.29918	0.32352	0.40688
rs755300335	chr2	162914397	C/T	0.55426	0.29805	0.27173	0.38063
rs1231721599	chr2	162914402	C/T	0.53124	0.25146	0.22023	0.38095
rs943781465	chr2	162914532	C/G	0.60649	0.30967	0.26337	0.37814
rs1444176023	chr2	162914535	G/A	0.50121	0.26249	0.24619	0.37516
rs11889971	chr2	162917516	C/T	0.52841	0.11041	0.2042	0.3846
rs1301425819	chr2	162917566	G/C	0.55437	0.29378	0.2809	0.38797
rs79777188	chr2	162918190	G/C	0.51331	0.4532	0.45345	0.41401
rs1259773610	chr2	162918202	A/G	0.50006	0.26429	0.37809	0.40251
rs1420964386	chr2	162918498	C/T	0.54154	0.3309	0.29958	0.3842
rs1247817029	chr2	162918575	A/G	0.63166	0.26039	0.25543	0.38654
rs1430443975	chr2	162918608	G/A	0.52211	0.32413	0.35131	0.39446
rs1372566536	chr2	162918652	C/T	0.62673	0.28124	0.2842	0.38632
rs982173397	chr2	162918717	G/T	0.62427	0.29512	0.31935	0.40059
rs1230225506	chr2	162918722	G/A	0.60978	0.1295	0.17081	0.38058
rs1353471973	chr2	162918734	G/A	0.55978	0.2717	0.30304	0.38369
rs192008895	chr2	162918741	G/A	0.60628	0.2313	0.27734	0.39382
rs1291913328	chr2	162918755	G/A	0.51356	0.12384	0.15575	0.36232
rs554129938	chr2	162918770	C/T	0.53572	0.29311	0.35588	0.38815
rs1045270674	chr2	162918771	G/T	0.53449	0.30149	0.26896	0.39195
rs1257856827	chr2	162918778	C/T	0.60647	0.21392	0.23442	0.39517
rs1428804972	chr2	162921054	T/C	0.5027	0.48317	0.55083	0.42558
rs1044476667	chr2	162921064	T/A	0.67458	0.45611	0.50071	0.42895
rs905925904	chr2	162921065	A/G	0.50163	0.3218	0.40549	0.40814
rs905925904	chr2	162921065	A/T	0.61911	0.46292	0.4473	0.43026
rs535230689	chr2	162922773	A/T	0.50174	0.43945	0.40964	0.39921
rs1194700324	chr2	162923132	C/T	0.51548	0.43596	0.44424	0.39431
rs1489102752	chr2	162923164	G/A	0.52807	0.39715	0.38549	0.38055
rs1426813589	chr2	162928006	T/C	0.55479	0.45995	0.36927	0.39046
rs1021618517	chr2	162928547	C/G	0.5218	0.25272	0.27547	0.3948
rs1271544121	chr2	162929623	A/T	0.60267	0.51817	0.46779	0.40069
rs376526705	chr2	162932963	T/C	0.52953	0.51518	0.49208	0.40922
rs1314186188	chr2	162935925	C/T	0.53036	0.33666	0.34073	0.35618
rs973082604	chr2	162936476	G/A	0.57617	0.30204	0.33553	0.3667
rs1269339407	chr2	162936605	G/A	0.5485	0.40137	0.36002	0.38501
rs1167788622	chr2	162936651	T/G	0.55559	0.41638	0.37364	0.39449
rs987760425	chr2	162936743	C/G	0.55567	0.28651	0.24741	0.39546
rs1322334473	chr2	162936781	G/C	0.55865	0.28332	0.26376	0.3853
rs1177526826	chr2	162936847	G/T	0.5414	0.47583	0.51888	0.39294
rs1284248046	chr2	162938159	G/A	0.52552	0.54619	0.55479	0.42724
rs924881112	chr2	219119271	T/C	0.53952	0.36059	0.34013	0.37243
rs1159921488	chr2	219119272	C/T	0.55481	0.36295	0.33871	0.37494
rs1173487342	chr2	219119276	C/T	0.55748	0.35675	0.33026	0.38995
rs754555029	chr2	219119278	G/A	0.50764	0.38366	0.3508	0.3862
rs1001842716	chr2	219121019	A/T	0.50136	0.50106	0.3743	0.37528
rs1314450396	chr2	219121154	G/A	0.54621	0.27485	0.22205	0.37147
rs139097847	chr2	219122867	C/T	0.52776	0.37811	0.30401	0.37958
rs1266217877	chr2	219123229	C/T	0.56632	0.33846	0.25529	0.37348
rs1366273682	chr2	219123296	G/A	0.51481	0.40095	0.30956	0.37768
rs1225250899	chr2	219123328	T/A	0.56234	0.40516	0.32458	0.36805
rs1166708575	chr2	219123380	C/T	0.50347	0.26051	0.22011	0.38278
rs1194941208	chr2	219132919	T/C	0.55698	0.28692	0.23533	0.35441
rs962598008	chr2	219133202	C/T	0.51813	0.094079	0.09543	0.37556
rs746062904	chr2	219133347	G/A	0.50704	0.21047	0.19705	0.35803
rs556531046	chr2	219133355	G/A	0.52374	0.33056	0.24106	0.36552
rs1408092620	chr2	219133439	G/T	0.50193	0.23009	0.23496	0.34122
rs1246922466	chr2	219133717	G/A	0.63063	0.30169	0.21969	0.36132
rs1040379985	chr2	219138187	G/A	0.55792	0.15998	0.21381	0.35314
rs921554681	chr2	219138188	A/G	0.57029	0.42438	0.3734	0.37308
rs921554681	chr2	219138188	A/T	0.60424	0.35397	0.32809	0.38417
rs931293175	chr2	219138198	A/T	0.51006	0.25723	0.24089	0.37318
rs797018760	chr2	219138202	A/T	0.51648	0.3417	0.2564	0.37458
rs62867460	chr2	219138208	T/A	0.68279	0.41754	0.35002	0.38644
rs1166488784	chr2	219138213	T/A	0.5933	0.45267	0.37259	0.37695
rs1463313266	chr2	219138374	T/A	0.50585	0.16781	0.16835	0.37738
rs1308541692	chr2	219138398	G/T	0.51714	0.40242	0.34289	0.3801
rs1264693846	chr3	10318561	G/T	0.55365	0.33315	0.28436	0.37818
rs1402140721	chr4	120228597	A/C	0.63153	0.43346	0.39525	0.37745
rs890572013	chr4	120228604	C/T	0.51468	0.36147	0.32881	0.37927
rs947796052	chr4	120230016	A/T	0.5988	0.22608	0.2506	0.30391
[truncated: 10,096 more rows]
